# Supplementary material for: Exploring the choices and outcomes of older patients with advanced kidney disease
Source: PLoS One. 2020 Jun 10;15(6):e0234309. doi: 10.1371/journal.pone.0234309 (PMC7286495; doi:10.1371/journal.pone.0234309)
Supplement: S1 Data — (XLSX) [file pone.0234309.s003.xlsx]

## Sheet: PLOS
Patient_ID	Age at visit	Sex	Charlson Comorbidity	Initial Choice	Final Choice	First Event	Future Transplant?	Visit eGFR	Time - choice to first event (days)	Time - choice to death (days)	Time - choice to censor or death	Time - choice to transplant	Welsh Index Multiple Deprivation	eGFR at first event	eGFR at death	Frailty (CFS)
1	85.0021	M	4		HD	HD	No	20	785	947	947		604	16	10
2	76.4079	F	7		HD	HD	No	19	133	917	917		604	11		4
3	86.0616	M	5		MCM	Died	No	14	1739	1739	1739		604	7	7
4	77.9302	M	7		HD	HD	No	18	723	1592	1592		630	9
5	89.9795	F	4		MCM	Died	No	14	1024	1024	1024		122	31	31	7
6	84.7447	F	2	MCM	MCM	Died	No	11	522	522	522		122	9	9	5
7	80.5366	M	6	HD	HD	Died	No	14	1544	1544	1544		122	9	9
8	88.8104	F	2	MCM	MCM	Died	No	10	143	143	143		122			7
9	77.4784	M	3	HD	HD		No	22			1731		122			4
10	70.9952	M	7	HD	HD	HD	No	21	1553		1718		122	9		6
11	74.2122	F	4		HD	HD	No	26	904	3285	3285		59	17	7
12	73.922	F	6	MCM	HD	HD	No	14	148		1215		208	12		5
13	78.5955	F	4		MCM	Died	No	23	3732	3732	3732		208	9	9
14	93.4784	M	7		MCM	Died	No	17	51	51	51		208	14	14	7
15	72.9747	F	3		CAPD	Transplant	No	21	663		2788		653	11
16	73.5414	M	5		CAPD	CAPD	No	14	463	2581	2581		86	9	8
17	84.5448	M	5	HD	HD		No	17			340		224			5
18	85.4921	F	7		MCM	Died	No	23	1542	1542	1542		385	17	17
19	72.1342	F	3		MCM	Died	No	19	526	526	526		177	14	14	6
20	72.5257	M	6		HD	HD	No	27	750	1085	1085		248	15	9
21	85.3196	F	2		HD	HD	No	14	256	425	425		224	12	13
22	77.4209	F	3		HD	HD	No	13	1554	3228	3228		229	9	9
23	76.1862	M	5	HD	HD		No	21			255		248			4
24	75.6934	M	3	HD	HD	HD	No	13	300		533		248	9		2
25	80.1971	F	3		MCM	HD	No	8	107		1803		284	5		6
26	74.2642	F	6		CAPD	CAPD	No	18	1251	2767	2767		206	12	5
27	75.4689	M	3		HD		No	17			3088		284
28	76.4381	F	5	MCM	MCM	Died	No	25	2509	2509	2509		32	10	10	6
29	70.3682	F	5		CAPD	HD	No	13	858	1227	1227		171	7	6
30	81.8727	F	7		HD	Died	No	30	1268	1268	1268		171	42	42
31	76.898	F	8		MCM	Died	No	20	1374	1374	1374		171	10	10	6
32	79.2416	M	5		HD	HD	No	20	1478	1638	1638		171	15	11
33	89.6126	M	5	MCM	MCM	Died	No	16	26	26	26		155	18	18	6
34	72.1697	M	6		HD		No	27			3301		229
35	78.3354	M	4	MCM	MCM	Died	No	14	513	513	513		438	2	2	3
36	79.3758	F	3		MCM	Died	No	7	485	485	485		438	2	2
37	87.6194	M	4		MCM	Died	No	23	662	662	662		654	26	26
38	70.4914	M	3	CAPD	HD		No	9			201		600			2
39	73.3717	F	4		HD	HD	No	8	37	107	107		654	8	5
40	83.6715	M	5	CAPD	CAPD		No				183		846
41	72.8378	M	4		CAPD	Died	No	18	618	618	618		698	20	20
42	86.5873	M	5		MCM	Died	No	16	692	692	692		846	19	19	5
43	85.6893	F	2	MCM	MCM	Died	No	12	122	122	122		698			7
44	87.447	M	2	MCM	MCM	Died	No	11	416	416	416		835	9	9	5
45	81.6016	M	6		HD	HD	No	12	397	523	523		835	8	9	3
46	79.2389	M	5		HD	Died	No	22	1362	1362	1362		835	12	12
47	78.2094	M	4	HD	HD		No	33			936		813			6
48	88.8816	M	6		MCM	Died	No	24	1003	1003	1003		584	16	16
49	77.7495	M	4		CAPD	HD	No	12	378		1775		574
50	78.7625	M	4		HD	HD	No	15	558	1678	1678		584	10	10
51	88.5421	M	4	MCM	MCM	Died	No	15	450	450	450		574	8	8	4
52	73.8042	M	6	HD	HD	HD	No	15	146	300	300		776	9	9	3
53	86.5489	M	5		MCM	Died	No	12	109	109	109		733	5	5	3
54	92.9774	F	3		MCM	Died	No	9	96	96	96		776	6	6
55	80.4709	M	6	HD	HD	HD	No	20	540	716	716		574		11	3
56	76.5941	F	5		HD	CAPD	No	10	59	88	88		574	6	6
57	83.7125	M	8	HHD	MCM	Died	No	18	605	605	605		584	13	13	4
58	85.1608	M	4		MCM	HD	No	14	146	407	407		584	14	13	4
59	86.1903	F	5	MCM	MCM	Died	No	14	426	426	426		584	10	10	4
60	92.501	M	3		MCM	Died	No	14	110	110	110		733	8	8
61	84.0794	M	5		MCM	Died	No	15	1353	1353	1353		584	4	4
62	81.7714	F	6		HD	Died	No	21	283	283	283		749	34	34	5
63	87.6961	M	5		MCM	Died	No	15	933	933	933		749	3	3	4
64	78.7707	F	5		HD	Died	No	14	39	39	39		749	11	11
65	75.1814	M	6		MCM		No	23			3368		662			4
66	72.9966	F	5		HD	HD	No	14	380	421	421		704	9
67	82.2916	M	5		MCM	Died	No	19	1705	1705	1705		704	7	7
68	84.4764	M	4		HD	Died	No	29	1596	1596	1596		704	23	23	6
69	81.3196	M	4		CAPD	CAPD	No	11	328	1839	1839		642	9	24
70	79.6523	F	3	CAPD	CAPD	HD	No	17	933		1060		642	7
71	70.2423	M	6		HD	Died	No	17	1953	1953	1953		642	34	34
72	74.8966	M	7	HD	HD	HD	No	14	182	831	831		843	9	11	2
73	83.1923	M	2	MCM	MCM	Died	No	15	1200	1200	1200		843	5	5	4
74	82.5435	M	4	MCM	MCM	HD	No	14	595	609	609		641	6	3	5
75	70.3573	F	5		HD	Died	No	20	1633	1633	1633		641	12	12
76	70.0178	F	7		MCM	Died	No	23	938	938	938		454	19	19
77	74.6804	M	8	HD	HD		No				141		313			3
78	71.1321	M	3		HD	HD	No	18	226	1184	1184		313		10
79	72.3806	M	3		HD	HD	No	13	900		2858		120	6
80	74.9733	F	3	HD	HD		No	13			880		120			5
81	84.2847	M	4		HD	HD	No	5	56	63	63		120	15	9	6
82	83.0089	M	5		HD		No	14			1811		93			4
83	82.0424	F	2		MCM	Died	No	30	1873	1873	1873		93	31	31
84	84.0055	M	6		MCM	Died	No	13	1040	1040	1040		93	11	11
85	71.7673	F	3		HD	HD	No	6	127	215	215		642	89	15
86	80.8077	F	4		HD	Died	No	19	2010	2010	2010		217	16	16
87	70.245	M	5	CAPD	HD	HD	No	18	478	914	914		643	11	15	4
88	76.2464	F	5	HD	MCM	Died	No	14	603	603	603		643	1	1	5
89	76.9938	M	3		HD	HD	No	16	132	895	895		660	17	15
90	78.8693	M	4	CAPD	CAPD		No	14			408		660
91	75.8494	M	3		HD	HD	No	15	879	1872	1872		766	6
92	86.2204	M	3		MCM	Died	No	17	1106	1106	1106		826	14	14	6
93	80.6927	M	6	HD	HD	HD	No	7	16	209	209		848	7	13	4
94	73.5414	F	4	HD	HD	HD	No	39	36		333		826	5		3
95	75.666	F	4		HD	HD	No	14	1127	1216	1216		826	10	29
96	71.8056	F	4	HD	HD	HD	No	18	93		1293		662	4		6
97	85.4593	M	2		MCM	Died	No	15	282	282	282		704	4	4
98	78.2669	M	6	HD	HD	HD	No	14	742		1138		752	8		5
99	78.3792	F	3	HD	HD	HD	No	12	448		1145		752	5		3
100	82.9651	F	4		CAPD	Died	No	21	1047	1047	1047		752	35	35
101	92.0931	M	4		MCM	Died	No	24	86	86	86		752	23	23
102	76.6571	M	6		HD		No	19			2959		337
103	84.46	M	6		CAPD	Died	No	19	133	133	133		337	19	19
104	72.1588	M	2	HD	HD	Died	No	16	414	414	414		709	10	10	4
105	70.7844	M	8		HD	HD	No	19	712	1754	1754		558	11	15	4
106	77.5003	M	3		HD	HD	No	9	573	1298	1298		558	8	9
107	82.7324	M	4		MCM	Died	No	15	929	929	929		337	16	16
108	82.6256	M	5		MCM	Died	No	25	775	775	775		744	27	27
109	88.8542	F	5		MCM	Died	No	15	248	248	248		290	12	12
110	70.9925	F	2		HD	HD	No	17	2342	2389	2389		290		11
111	85.3032	M	5		MCM	Died	No	19	176	176	176		337	8	8
112	70.9322	M	5		HD	Died	No	25	38	38	38		798	14	14
113	85.588	F	6		MCM	Died	No	29	667	667	667		757	40	40
114	77.9439	M	5		HD	HD	No	15	1043	1143	1143		584	9	12	4
115	78.0917	M	5	MCM	MCM		No	19			555		757			2
116	79.4059	M	5		HD	HD	No	18	503	1420	1420		810		9
117	73.1335	M	5		HD	Died	No	20	900	900	900		757	27	27
118	83.3429	M	2	MCM	MCM	Died	No	10	1284	1284	1284		832	6	6	6
119	86.2478	M	4		MCM	Died	No	21	609	609	609		832	14	14	6
120	74.5681	F	4		HD	HD	No	14	295	1079	1079		838	6
121	84.4271	F	5		HD	Died	No	16	1044	1044	1044		832	12	12
122	75.9261	M	4		HD	HD	No	17	399	1701	1701		832	9
123	86.0945	M	2	MCM	MCM	Died	No	13	93	93	93		832	6	6	5
124	78.4805	M	6		HD	HD	No	22	1028	1083	1083		832	22	8
125	79.896	F	2		HD		No	17			1801		842			5
126	86.7953	F	6		MCM	Died	No	19	175	175	175		842	9	9
127	91.8741	M	4		MCM	Died	No	25	502	502	502		832	31	31
128	72.9555	M	5		HD	HD	No	16	383	461	461		813	11	8
129	73.4538	M	2		HD	HD	Yes	11	1385	3175	3175	1011	785	8	57
130	79.833	M	5		HD	HD	No	14	140	453	453		217		15
131	77.6619	F	6		HD	Died	No	18	607	607	607		785	11	11
132	88.4381	M	2		MCM	Died	No	15	1616	1616	1616		810	5	5	3
133	73.8152	M	2		HD	HD	Yes	16	133	1851	1851	1327	802	8	14
134	71.2334	F	6		HD	HD	No	16	422	1503	1503		802	10	5	6
135	83.2307	M	5		MCM	Died	No	21	2444	2444	2444		744	13	13
136	80.1588	F	4		CAPD	Died	No	17	334	334	334		849
137	77.0842	M	6	CAPD	CAPD	CAPD	No	13	174		809		818	9
138	80.9966	M	4		HD	HD	No	15	678	971	971		849	9	4
139	85.6783	F	5		MCM	Died	No	18	357	357	357		573	22	22
140	79.9562	F	5	HD	HD		No	24			2529		573			5
141	71.6057	M	5		HD	Died	No	16	590	590	590		532	7	7
142	82.59	M	5		HD	Died	No	17	389	389	389		839	9	9
143	77.0568	M	4		HD	HD	No	21	1833		4104		845	7
144	74.7844	M	5		HD	HD	No	15	1532	2720	2720		755	9	12
145	85.2348	M	5		MCM	Died	No	16	853	853	853		839	11	11
146	79.9781	M	6	MCM	MCM	Died	No	18	161	161	161		791	14	14	6
147	83.4086	F	4	HD	HD		No	24			1625		773			5
148	86.8693	F	4		MCM	Died	No	25	133	133	133		496	25	25
149	75.2745	M	4		HD	Died	No	10	928	928	928		782	25	25
150	82.7762	M	2	CAPD	CAPD	Died	No	14	536	536	536		782	12	12
151	77.6947	M	3	HD	HD		No	17			1136		433			3
152	86.2341	M	3	HD	MCM	Died	No	19	405	405	405		773	12	12	6
153	79.6003	F	2	HD	HD	HD	No	8	152		744		830	7		4
154	93.1362	M	4		MCM	HD	No	13	392	485	485		773	16	16	4
155	79.0363	F	5		HD	HD	No	12	109	2112	2112		773	12	12
156	94.7296	M	6		MCM	Died	No	10	172	172	172		797	9	9	6
157	81.7112	M	2	CAPD	HD	HD	No	10	258		1114		797	6		2
158	83.9918	M	8	HD	HD	HD	No	16	665		905		797	10		4
159	84.2053	M	2	MCM	MCM		No	14			502		830			3
160	73.9795	F	4	HD	HD	HD	No	15	410		1958		823	14
161	77.7933	F	3		MCM	Died	No	13	249	249	249		820	28	28
162	84.4956	F	4	HD	HD		No	18			992		847			4
163	86.2122	M	3	HD	HD	Died	No	19	2739	2739	2739		847	11	11	7
164	77.2758	M	2	HD	HD		No	18			1719		850			3
165	70.6201	M	6		HD	HD	No	14	167	185	185		847	12	9
166	75.4579	F	5	HD	HD		No	13			191		464			6
167	81.0185	M	7		MCM	Died	No	11	851	851	851		850	3	3
168	78.768	M	6	CAPD	HD	Died	No	17	1711	1711	1711		523	21	21	4
169	77.1608	M	3		HD	Died	No	12	428	428	428		552	13	13
170	82.4339	M	3		HD	Died	No	17	221	221	221		568	10	10
171	82.9131	M	2	MCM	MCM	Died	No	24	1116	1116	1116		283	9	9	4
172	81.6454	M	4		MCM	Died	No	13	7	7	7		283	13	13
173	73.9247	M	4		HD	HD	No	22	410	2891	2891		464	21	6
174	82.8282	M	7	CAPD	CAPD		No	19			1123		568
175	87.8248	M	7		HD	Died	No	25	748	748	748		786	27	27	4
176	78.8556	M	3	HD	HD	HD	No	16	1052	1211	1211		618		8	3
177	79.206	M	4	HD	HD	HD	No	24	514	594	594		618	14	9	5
178	76.3149	F	3		HD	HD	No	10	288	1472	1472		736	8	12	4
179	76.4819	M	6		HD	Died	No	28	380	380	380		66	16	16	5
180	81.4483	M	5		MCM	Died	No	15	926	926	926		781	8	8	4
181	78.2642	F	5	MCM	HD	Died	No	18	837	837	837		781	10	10	5
182	70.412	F	7		CAPD		No	16			3497		736
183	85.1882	F	4	MCM	MCM	Died	No	18	622	622	622		107			7
184	75.948	M	6		MCM	HD	No	15	466	2094	2094		107	11	7
185	70.5763	F	4		HD		No	19			1586		81			6
186	72.4189	F	6		HD	HD	No	20	337	391	391		173	14	12
187	70.9185	M	6		HD	HD	No	15	1002	1258	1258		118	9
188	79.7728	M	8		HD	Died	No		2	2	2		118	20	20
189	78.4805	F	7		MCM	Died	No	10	585	585	585		173	4	4
190	71.7454	M	8	HD	HD	HD	No	33	1096	1279	1279		2	7	8	3
191	77.4483	F	3		HD	HD	No	18	501	877	877		2	10	8
192	71.5264	M	7	HD	HD	HD	No	9	1179	2388	2388		2	12	6
193	77.5496	M	5		HD	Died	No	20	194	194	194		153	23	23	5
194	80.5394	M	6		HD	Died	No	15	48	48	48		246	15	15
195	79.05	F	3		HD	HD	No	14	469	912	912		246	6	7	4
196	71.5756	M	5		HD	HD	No	8	178		2377		246			4
197	75.8193	F	5	HD	HD		No	12			309		153			3
198	87.9097	M	4	HD	HD		No	17			299		18			4
199	85.64	M	5		MCM	Died	No	13	868	868	868		388	5	5
200	93.0322	M	4		MCM	Died	No	15	476	476	476		469	17	17	5
201	73.0595	M	5		HD	HD	No	10	248	428	428		469	10	8
202	73.2758	M	5		HD	HD	No	22	336	1256	1256		353	13	8
203	79.2827	M	5	HD	HD	HD	No	12	93	943	943		469	10	15	5
204	73.347	F	6		HD	Died	No	12	710	710	710		107	8	8
205	80.8871	F	7		MCM	Died	No	16	1264	1264	1264		640	7	7
206	83.7645	M	4	HD	HD		No	16			263		603			2
207	81.9932	M	6		HD	Died	No	18	363	363	363		603	19	19
208	78.7707	M	3		HD	HD	No	13	358	1180	1180		550	7	12
209	74.141	M	5		CAPD	HD	No	21	303	817	817		714	10	14
210	84.7556	F	4	HD	HD	HD	No	11	536		831		538	10		4
211	83.4689	M	3	MCM	MCM	Died	No	19	187	187	187		593	21	21	7
212	74.7324	M	7		HD	HD	No	16	507	764	764		95	8	16	5
213	78.6092	M	5		MCM	Died	No	26	2749	2749	2749		95	20	20
214	78.7734	M	4		HD	HD	No	8	391		2285		430	6		5
215	78.5544	F	5		HD	Died	No	18	1075	1075	1075		430	20	20	5
216	70.3518	M	5		HD	HD	Yes	24	528	3053	3053	1549	430	12	16
217	79.4825	F	7		MCM	Died	No	13	754	754	754		192	9	9	5
218	71.1786	M	4		HD	Died	No	16	1043	1043	1043		37	30	30	6
219	80.6188	M	4		HD	HD	No	17	366	595	595		58	13	15
220	82.6612	M	6		MCM	Died	No	13	189	189	189		58	34	34
221	71.551	F	6	HD	HD	Died	No	18	1148	1148	1148		58	15	15	4
222	80	M	2		HD	Died	No	6	865	865	865		58	9	9
223	76.0602	F	4		MCM	Died	No	13	417	417	417		58	6	6	6
224	81.7331	F	4		HD	HD	No	13	680	1098	1098		33	12	8
225	81.0951	M	4		HD	Died	No	39	1963	1963	1963		101	12	12
226	82.5873	M	3		HD	Died	No	18	589	589	589		778	12	12	5
227	78.5708	M	7		HD	Died	No	4	232	232	232		689	3	3
228	73.7221	F	3		HD	HD	Yes	15	1681	2596	2596	607	543	8	21
229	88.1177	M	3	MCM	HD	Died	No	17	133	133	133		628	19	19	4
230	82.9377	F	5	HD	HD		No	20			275		101			5
231	82.2094	M	3	HD	HD	HD	No	15	316		585		37	17
232	73.4839	M	2		HD	Died	No	25	2482	2482	2482		203
233	75.436	M	6		HD	HD	No	18	528	922	922		37	10	18
234	81.0979	M	4		HD	HD	No	18	773	942	942		101	7	30
235	80.6352	F	4		HD	HD	No	9	57		1514		485	11		3
236	73.7851	F	4		HD	HD	No	16	180	2763	2763		485	8
237	86.4723	M	3	MCM	MCM	Died	No	12	885	885	885		485	3	3	4
238	80.5175	M	3		HD	Died	No	31	1803	1803	1803		485	59	59
239	78.1081	M	7	HD	HD	HD	No	11	42	486	486		184	8	24	4
240	79.5346	F	5	HD	MCM	Died	No	25	2750	2750	2750		146	9	9
241	82.5572	F	11		MCM	Died	No	12	538	538	538		184	8	8	5
242	73.1143	M	6		HD	HD	No	16	274	916	916		628	10	10
243	80	M	3		MCM	Died	No	22	1519	1519	1519		543	36	36
244	79.3457	M	7		HD	Died	No	23	1973	1973	1973		146	17	17
245	70.6283	F	3		HD	HD	No	17	519	1822	1822		184	8	6
246	84.4764	F	6		HD	HD	No	16	93	2091	2091		184	14	9
247	83.5975	F	3		MCM	Died	No	15	1224	1224	1224		247	18	18
248	70.3326	M	7		HD	HD	No	19	2589		3203		56
249	71.2745	M	5		CAPD	HD	No	10	59	1680	1680		56	10	12
250	81.2539	M	3	CAPD	CAPD	CAPD	No	20	1486		1566		530	14
251	77.2211	M	8	HHD	HHD	HD	No	11	25		1123		56	11
252	89.6537	M	2		MCM	Died	No	16	325	325	325		61	16	16	5
253	74.9569	F	3		HD	Died	No	13	904	904	904		56	6	6
254	83.9836	F	5		MCM	Died	No	24	1326	1326	1326		308	14	14
255	79.8412	M	8		HD	HD	No	10	36	459	459		308	10	21
256	84.5695	F	2		HD	Died	No	14	542	542	542		308	15	15	6
257	86.6694	F	3	MCM	MCM	Died	No	18	413	413	413		101	7	7	7
258	80.0767	F	5		HD	HD	No	20	696	752	752		518	9	11	4
259	74.1437	M	6		HD	HD	No	15	367	443	443		228	10	13
260	73.525	M	5		HD	HD	No	16	443	747	747		228	7	7
261	85.191	M	6		MCM	Died	No	20	504	504	504		228	17	17
262	88.6489	F	3		MCM	Died	No	11	928	928	928		228	11	11
263	77.9247	M	6		HD	HD	No	20	178	1313	1313		527	11	6
264	72.8022	M	5		HD	HD	No	19	573		1984		527	12		4
265	84.23	F	3		MCM	Died	No	10	888	888	888		555	4	4
266	70.2998	M	5	CAPD	HD	Died	No	15	753	753	753		688	4	4	5
267	70.4969	F	5		HD		No	19			3796		400
268	83.6824	F	4	MCM	MCM		No	13			492		336			6
269	76.9309	M	10		HD	Died	No	22	446	446	446		158	6	6
270	80.6982	M	8		MCM	Died	No	14	846	846	846		158	17	17
271	74.2396	M	6		HD	HD	No	21	400	2470	2470		158	11	12
272	81.1417	M	4	MCM	MCM	Died	No	23	42	42	42		158	8	8	5
273	76.8405	M	5	MCM	HD	HD	No	11	253		702		158	4		5
274	83.6605	M	3	HD	HD		No	26			176		556			2
275	75.4908	M	5		HD	Died	No	10	1404	1404	1404		379	14	14
276	75.3128	F	3		MCM	Died	No	15	94	94	94		379	13	13
277	76.9938	M	2	CAPD	CAPD		No	15			1947		379
278	84.0329	M	7	HD	HD	HD	No	12	464	1709	1709		556	5	12	3
279	82.8583	F	4		MCM	Died	No	13	442	442	442		556	11	11
280	79.4141	M	5		MCM		No	13			4133		422
281	70.8528	F	2	HD	HD	HD	No	11	371	1488	1488		414	5	5	6
282	82.1547	F	2	HD	HD	HD	No	15	561		780		410	10		4
283	86.3053	M	4		MCM	Died	No	11	642	642	642		389	15	15
284	78.5818	F	3		HD		No	10			1093		491			5
285	79.2827	M	3	MCM	MCM	Died	No	15	825	825	825		491	6	6	4
286	81.8782	F	2	HD	HD		No				122		491			2
287	74.2861	F	3	HD	HD		No	18			2438		114			5
288	82.5763	F	4		MCM	Died	No	10	1414	1414	1414		114	10	10
289	71.8686	M	4	MCM	HD	Died	No	26	3442	3442	3442		13	36	36
290	83.2854	M	2	HD	MCM		No	8			261		491
291	82.9897	M	6		HD	HD	No	10	263	1361	1361		491	6	12
292	81.9658	M	5		MCM	Died	No	12	1340	1340	1340		491	12	12
293	73.0869	M	7		HD	HD	No	18	548	2624	2624		156	11	9
294	72.9884	M	2		CAPD	CAPD	Yes	13	160		2445	624	156	9
295	84.1697	M	4		CAPD	HD	No	12	844	2097	2097		587	9	13
296	70.9076	F	6		HD	Died	No	18	536	536	536		491	13	13	4
297	87.2909	M	6		MCM	Died	No	17	619	619	619		777	12	12
298	74.3491	F	6		CAPD	HD	No	16	971	979	979		202	14	7
299	80.9035	F	3		HD	HD	No	7	39	1180	1180		567	7	7
300	77.6646	M	2	CAPD	CAPD		No	22			2158		567
301	75.9042	M	4	CAPD	HHD		No	22			2489		602
302	72.3203	F	5		HD	HD	No	27	194	704	704		602	9	9
303	81.0267	M	6		CAPD	HD	No	16	860	2694	2694		602	8	6
304	83.4689	M	3	MCM	MCM	Died	No	14	748	748	748		602	10	10	6
305	77.4593	F	5		HD	HD	No	8	1183	4354	4354		202	7	16
306	74.924	F	9		HD	HD	No	12	461	478	478		202	11	10
307	77.5168	M	3		HD	Died	No	17	201	201	201		87	12	12
308	74.5818	F	6	HD	HD	Died	No	14	1003	1003	1003		87	30	30	4
309	76.0329	F	2	HD	HD		No	11			445		87			6
310	73.859	M	2	CAPD	CAPD	HD	No	14	302		1335		661	5
311	81.8864	M	5	HD	HD	Died	No	13	481	481	481		691	20	20	3
312	75.1266	M	4	HD	HD	HD	No	10	70		248		583	6		4
313	70.7543	M	4		HD	Died	No	23	1630	1630	1630		583	11	11
314	82.6146	M	4		HD	HD	No	16	753		3249		661	12
315	75.7153	M	6		CAPD	Died	No	26	1533	1533	1533		424	30	30
316	72.3696	M	5		HHD	HD	No	13	543		2616		380	6
317	86.601	M	2		MCM	Died	No	15	627	627	627		80			4
318	74.2697	M	5		CAPD	HD	No	8	650	731	731		80	15	9
319	77.18	M	2		HD	HD	No	12	926		3587		369	10
320	83.9808	M	8		HD	HD	No	15	199	908	908		369	8	13	6
321	83.0116	M	5		MCM	Died	No	17	944	944	944		119	9	9
322	72.6297	M	7	HD	HD	Died	No	13	881	881	881		#N/A	7	7	6
323	75.0856	M	3		MCM	Died	No	12	1497	1497	1497		#N/A	9	9
324	79.4086	F	7	HD	HD	Died	No	16	925	925	925		50	9	9	5
325	83.7837	F	7		MCM	Died	No	22	273	273	273		50	21	21
326	71.6249	M	6		CAPD	HD	No	3	9	1267	1267		47	7	17
327	78.8282	F	4	HD	HD	Died	No	14	63	63	63		65	12	12	5
328	71.8905	M	2	HD	HD	Died	No	22	284	284	284		65	27	27	3
329	84.3313	M	2	MCM	MCM	Died	No	21	766	766	766		47	14	14	5
330	71.1075	M	4		HD	HD	No	10	115	2021	2021		423	12	16
331	77.8919	F	4		CAPD	Died	No	16	1059	1059	1059		424	36	36
332	82.0123	M	9		MCM	Died	No	7	94	94	94		282	6	6
333	74.9131	M	5		HD		No	17			353		65			4
334	85.4565	F	3	HD	MCM	HD	No	30	1652	2141	2141		660	8	8	5
335	71.1677	F	3		HD	HD	No	13	185	378	378		848	10	10
336	76.7693	M	5		HD	Died	No	31	1829	1829	1829		838	8	8
337	71.7947	F	6		CAPD		No	18			3392		217
338	80.2464	M	5		HD	HD	No	12	23	1074	1074		401	15	22
339	71.8768	F	2		HD	HD	No	10	441		3314		401	9
340	87.2142	F	5		MCM	Died	No	9	439	439	439		358	4	4
341	75.4798	F	5		HD	HD	No	10	46	1703	1703		358	7	12
342	71.7344	M	3		HD	HD	No	19	571		3513		72	8
343	72.7009	M	6		HD	HD	No	14	163	198	198		351	16	20
344	85.5414	M	4		CAPD	HD	No	15	408	2140	2140		113	10	10
345	74.7707	M	4	CAPD	CAPD		No	12			3917		113
346	87.091	M	6		MCM	Died	No	13	901	901	901		113	5	5
347	76.4901	F	5	HD	HD		No	20			2795		256
348	75.3758	F	4	HD	MCM		No	18			591		256			6
349	72.1177	F	4	HD	HD	HD	No	10	2466		2875		259	7
350	80.5175	M	3	HD	HD	HD	No	16	739	1167	1167		70		14	5
351	87.2115	F	5		MCM	Died	No	8	400	400	400		362	7	7
352	71.6441	M	8	HD	HD		No	19			815		259			6
353	83.4278	M	5	HD	HD	HD	No	13	815	937	937		315	8	9	4
354	72.1314	M	7	HD	HD	HD	No	11	13	392	392		100	10	16	4
355	83.0992	M	6		HD	Died	No	17	223	223	223		259	23	23
356	89.5633	M	4		MCM	Died	No	21	223	223	223		362	10	10
357	83.9151	M	3	HD	HD	Died	No	14	484	484	484		362	9	9	6
358	78.5243	F	4	HD	MCM	Died	No	30	1100	1100	1100		362	15	15
359	82.5791	M	7	HD	HHD	HD	No	12	658	908	908		362	10
360	73.117	M	4	HD	HD	HD	No	14	323		1468		619	11		3
361	82.3053	M	8		MCM	Died	No	16	801	801	801		619	10	10	3
362	80.0712	F	5		HD	Died	No	8	987	987	987		128	6	6	5
363	79.7016	M	4		CAPD	HD	No	15	533	1292	1292		299	10	7
364	86.8939	F	3		CAPD	CAPD	No	15	816	2218	2218		135	10	9
365	78.8528	F	2		HD	HD	No	14	138	1305	1305		315	7	9	5
366	72.6105	F	6	HHD	HD	HD	No	16	238	480	480		288	15	7	6
367	70.872	F	3		HD	Died	No	18	769	769	769		345	5	5
368	78.8364	F	6	HD	HHD	Died	No	18	964	964	964		244	14	14
369	72.5558	F	4		HD	HD	No	16	1368	1728	1728		244	13	9
370	73.5414	M	7	MCM	MCM	Died	No	21	1229	1229	1229		96			7
371	78.1054	F	3	HD	MCM		No	13			3722		244	12
372	70.1821	F	5	HD	HD		No	18			1010		447			6
373	74.6721	M	6		CAPD	HD	No	13	164	1684	1684		345	11	9
374	82.7817	M	5	MCM	MCM	Died	No	18	107	107	107		447	18	18	6
375	71.7235	M	8		MCM	Died	No	18	1059	1059	1059		338	19	19
376	71.3073	M	6		HD	HD	No	10	162	500	500		215	7	16
377	76.5202	F	3		MCM	Died	No	18	2214	2214	2214		480	4	4
378	77.024	M	5		HD	Died	No	18	1771	1771	1771		338	14	14
379	78.0014	F	4	HD	HD	HD	No	12	227		1424		338	4		5
380	73.3662	F	6		CAPD	Died	No	9	187	187	187		338	11	11
381	90.7625	M	3	MCM	MCM	Died	No	17	325	325	325		345	16	16	5
382	73.2731	F	4	MCM	MCM	Died	No	6	182	182	182		345	3	3	4
383	72.0329	M	5		HD	HD	No	6	112	784	784		480		8	4
384	79.5592	M	7		HD	Died	No	21	1251	1251	1251		345	18	18
385	80.1451	M	2		HD	HD	No	7	209	1637	1637		215	9	7
386	71.7919	M	6	HD	HD		No	21			1902		83			4
387	75.4333	M	7	MCM	MCM	Died	No	15	281	281	281		134	9	9	5
388	74.2012	M	4		HD	HD	No	14	127	1974	1974		68	12	11	5
389	85.8289	M	6		HD	Died	No	12	403	403	403		68	23	23
390	72.3559	M	5		HD	HD	No	25	838	882	882		306	6	7
391	86.6804	M	6		MCM	Died	No	25	2343	2343	2343		306	13	13
392	72.3313	M	7	CAPD	HD	HD	No	15	3649		3937		306	11
393	78.9651	M	3	HD	HD	HD	No	25	9		3537		232	12
394	72.8953	F	3		HD	HD	No	10	141	321	321		38	7	60
395	79.7728	F	2		HD	HD	No	17	432	2177	2177		386	10	5
396	88.9582	F	2	MCM	MCM	Died	No	16	1358	1358	1358		386	21	21	4
397	83.7591	F	5		HD	HD	No	24	435	2723	2723		54	24	57
398	73.6427	F	4		HD	HD	No	14	2228	2636	2636		54	8	17
399	80.6845	F	2		CAPD	HD	No	13	344	1365	1365		368	7	7
400	72.9363	F	6	CAPD	CAPD	HD	No	14	426		780		368	9
401	86.6804	M	3		MCM	Died	No	17	561	561	561		694	13	13	4
402	83.7673	F	4		MCM	Died	No	13	660	660	660		368	14	14	6
403	88.7201	M	9		MCM		No	35			3628		507
404	88.0821	M	3		MCM	Died	No	14	582	582	582		507	33	33
405	86.7077	M	4		MCM	Died	No	22	1117	1117	1117		507	12	12
406	79.5291	M	5		HD	Died	No	25	2303	2303	2303		507	11	11
407	87.9233	M	3		MCM	Died	No	11	1218	1218	1218		386	8	8	5
408	82.0233	M	9		MCM	Died	No	22	368	368	368		386	15	15
409	76.3313	F	6		MCM	Died	No	19	1134	1134	1134		386	9	9
410	74.8665	M	3		CAPD	CAPD	No	11	1555	3922	3922		130	10	18
411	87.9945	M	5	CAPD	CAPD	Died	No	16	426	426	426		130	8	8
412	71.3484	M	6		HD	HD	No	19	567	2253	2253		234	8	10
413	72.7283	M	6		CAPD	Died	No	17	575	575	575		234	9	9
414	84.8789	F	2	MCM	MCM		No	13			591		374			5
415	85.9466	F	2		CAPD	Died	No	29	2545	2545	2545		159	24	24
416	85.6756	M	3		HD	HD	No	12	1628	2066	2066		234	10	7
417	72.501	M	5		HD		No	26			2720		195
418	71.5346	F	4	HD	HD	HD	No	7	109		649		376	7		5
419	83.6906	M	5	MCM	MCM	Died	No	6	23	23	23		168	7	7	6
420	83.4333	M	3		MCM	Died	No	23	197	197	197		393	17	17
421	73.1882	F	4		CAPD	Died	No	16	686	686	686		393	17	17
422	79.603	M	2	MCM	MCM		No	18			1158		404	12		3
423	74.2396	M	5	HD	HD	HD	No	9	99		1562		589	17		3
424	77.3854	M	3		HD	Died	No	20	2326	2326	2326		297	10	10
425	90.5818	M	4		MCM	Died	No	13	1059	1059	1059		589	12	12	3
426	85.7796	F	2	MCM	MCM	Died	No	14	557	557	557		404			3
427	72.794	F	4	HD	HD	Died	No	29	467	467	467		589	13	13	2
428	77.2512	F	5	HD	HD	Died	No	10	293	293	293		255	4	4	6
429	71.896	F	4		HD	HD	No	15	1441		3277		255	14
430	80.3149	F	6	HD	HD	HD	No	16	630	1472	1472		6	14	8	5
431	87.9671	M	5		CAPD	Died	No	13	587	587	587		459	8	8
432	70.883	F	3		HD	HD	No	9	1199	1948	1948		459	12	14
433	75.7837	F	4		HD	HD	No	12	359	2868	2868		459	9	30
434	77.9603	M	4		HD	HD	No	18	270	747	747		459	13	23
435	73.4675	F	3	HD	HD		No	15			1158		415			5
436	71.3593	M	5	CAPD	HD	HD	No	20	1283		1523		415	8		4
437	81.3908	F	6	MCM	MCM		No	14			591		459			4
438	91.5072	F	2		MCM		No	14			2117		459			3
439	72.4052	F	3		CAPD		No	17			3560		110
440	77.2156	M	2	HD	HD	Died	No	12	689	689	689		415	3	3	3
441	81.6838	F	3	MCM	MCM	Died	No	11	432	432	432		270	4	4	5
442	80.7584	F	3	HD	HD	HD	No	13	512		584		181	9		4
443	74.6639	F	3		HD	HD	No	16	247	2366	2366		11	16	6
444	72.6735	F	2		HD	HD	No	20	2134		3740		67	14
445	81.5551	M	3		HD	HD	No	16	392	2262	2262		249	8	9
446	71.2033	M	9		HD	HD	No	17	189	1458	1458		214	12	8
447	74.9514	F	4	HD	HD	HD	No	13	831		1027		11	7		6
448	84.1725	M	4		MCM	Died	No	20	1775	1775	1775		214	13	13
449	77.8727	M	7	CAPD	HD		No	16			445		11			5
450	81.117	F	2	CAPD	HD	HD	No	15	650		1437		510	6		6
451	77.2977	F	4	HD	HD		No	23			1856		510			5
452	85.9685	F	7	HD	HD		No	16			1004		510			5
453	75.7892	M	4		HD	HD	No	14	1828		2487		510	12		3
454	80.6489	F	5	HD	MCM		No	16			4086		320
455	82.152	M	3	CAPD	HD		No	13			934		275			4
456	72.4052	M	3		HHD	HD	No	15	573	1104	1104		461	10	7
457	81.347	M	3		HD	Died	No	14	700	700	700		461	8	8	3
458	76.3285	M	5		HD	Died	No	19	1160	1160	1160		461	8	8
459	77.0075	F	4		HD	Died	No	14	1419	1419	1419		275	9	9
460	77.525	F	3	HD	HD	HD	No	18	1066		1374		275	46		3
461	94.8227	M	4	HD	HD	HD	No	12	197		1017		549	23		4
462	84.8323	F	2		HD	HD	No	12	924	2239	2239		549	5	8
463	81.8042	M	5		HD	HD	No	13	403	995	995		275	11		5
464	74.1958	F	7	HD	HD	HD	No	30	1811		2684		417	8
465	80.6762	M	5	HD	HD	HD	No	12	201	1385	1385		265	9	9	6
466	82.2916	F	2		HD	Died	No	14	3332	3332	3332		265	14	14
467	80.6407	M	4	CAPD	HD	HD	No	12	581		1513		417	5		5
468	70.5024	F	3	HD	HD	HD	No	18	308		1355		245	17		5
469	75.1102	F	6		HD	HD	No	10	237		3838		278	12
470	72.1396	M	5	HD	HD		No	14			2462		621			4
471	79.1266	F	6		MCM	Died	No	21	844	844	844		566	6	6
472	70.976	F	2		HD	HD	No	21	420	1190	1190		251	19	72
473	75.3101	M	4		HD	HD	No	13	191	2095	2095		108	13	11
474	70.2122	M	5		CAPD	CAPD	No	11	225		2748		580	12
475	75.6331	F	4		HD	HD	No	19	503	1168	1168		580	9	6
476	82.1903	F	2		HD	HD	No	11	393	1958	1958		240	12	7
477	73.5852	M	2	HD	HD		No	19			1255		580			3
478	72.0575	M	3		MCM	Died	No	14	28	28	28		517	14	14
479	85.399	M	4		MCM	Died	No	14	702	702	702		201	11	11
480	90.5462	M	3		MCM	Died	No	14	300	300	300		240	19	19
481	81.7467	F	3	HD	HD		No	19			745		517			6
482	83.6687	M	6	MCM	MCM		No	13			316		517
483	86.0643	M	5	HD	HD	HD	No	11	380		1697		487	5		3
484	81.8563	M	2	MCM	MCM	Died	No	14	360	360	360		487	8	8	2
485	76.6653	M	6		CAPD	Died	No	24	1410	1410	1410		201	26	26
486	79.373	F	2	HD	HD	HD	No	10	397		1206		613	7		3
487	75.0171	F	2	CAPD	CAPD	Died	No	17	263	263	263		108	6	6
488	71.0472	F	8		MCM	HD	No	9	112	984	984		127	13	7
489	82.82	F	3		MCM	Died	No	13	323	323	323		477	11	11
490	76.6982	M	6		HD	Died	No	29	659	659	659		78	52	52
491	85.5222	F	2		MCM	Died	No	18	878	878	878		78	25	25	6
492	76.5941	F	5		HD	HD	No	15	892	2173	2173		22	9	5
493	88.7666	F	2		MCM	Died	No	18	575	575	575		286	7	7	6
494	83.5647	F	3		HD	HD	No	10	111	519	519		127	7	21
495	83.3484	F	5		HD	HD	No	20	298	2617	2617		279	15	12
496	74.6201	M	2	HD	HD		No	18			724		279			2
497	75.9124	F	4	HD	HD		No	18			1004		279			4
498	81.0815	F	3	CAPD	CAPD		No	17			1452		108
499	80.3395	M	6		CAPD	Died	No	20	2239	2239	2239		39	19	19
500	79.3593	F	7		MCM	Died	No	14	573	573	573		20	8	8
501	72.5476	M	5		CAPD	Died	No	22	109	109	109		693	9	9
502	88.5476	M	2	MCM	MCM		No	23			576		693			2
503	73.6208	F	5		HD	Died	No	14	922	922	922		99	9	9
504	79.4661	M	4		HD	Died	No	20	1871	1871	1871		323	7	7
505	75.2799	F	3		HD	Died	No	22	1888	1888	1888		449	7	7
506	79.9507	F	3		HD		No	18			2740		522
507	76.0356	M	5		HD	Died	No	18	707	707	707		522	10	10
508	77.462	F	4		HD		No	20			2822		522
509	73.0951	M	5		HD	Died	No	20	798	798	798		522	11	11
510	74.9268	M	5		CAPD	HD	No	5	36	1474	1474		449	7	14
511	73.6345	F	7	HD	HD	HD	No	28	2358	2493	2493		186	7	9
512	74.3792	M	3		HD	HD	No	17	2491	2605	2605		186	16	27
513	77.4757	F	5	MCM	MCM		No	8			452		330			5
514	73.5003	M	5		HD	Died	No	21	1893	1893	1893		99	19	19	5
515	83.3703	M	5	HD	HD	Died	No	24	3347	3347	3347		260	20	20
516	82.601	M	4		CAPD		No	16			3663		309
517	82.8611	F	2	MCM	MCM		No	19			1221		260			3
518	84.46	F	4	MCM	MCM	Died	No	16	91	91	91		238	15	15	5
519	71.4415	F	3	HD	HD	Died	No	26	3169	3169	3169		238
520	76.5202	M	3		HD	Died	No	17	1621	1621	1621		238	13	13
521	89.7604	F	4		MCM		No	15			1494		238			3
522	81.7276	F	4	HD	HD		No	15			1160		570			3
523	82.8528	F	3		HD		No	25			3336		743
524	71.6578	M	4		HD	HD	No	12	740	1075	1075		743	5	3	3
525	85.744	M	4		MCM	Died	No	15	205	205	205		435	11	11	5
526	83.0773	M	7	MCM	MCM	Died	No	17	235	235	235		453	11	11	6
527	82.2916	F	5	HD	HD	Died	No	14	3189	3189	3189		453	34	34
528	70.4832	M	8		HD	HD	No	20	664	2068	2068		453	16
529	84.0849	M	5	MCM	MCM	Died	No	20	694	694	694		227	5	5	4
530	83.1704	F	6	HD	HD	HD	No	12	203		1649		529	9		5
531	73.859	M	4	CAPD	CAPD	HD	No	11	134		507		453	9
532	94.5736	F	4		MCM	Died	No	13	152	152	152		648	15	15	7
533	76.8378	M	8	CAPD	HD	HD	No	18	1151	1947	1947		648	12	8	3
534	92.1095	M	4	MCM	MCM	Died	No	11	1321	1321	1321		819	12	12	4
535	86.8118	F	4		HD	Died	No	11	462	462	462		793	8	8
536	88.6023	M	5		HD	HD	No	21	429		2628		793	7
537	72.8679	F	4		CAPD	CAPD	No	9	89		3118		819	10
538	81.8727	M	3		MCM	Died	No	21	1113	1113	1113		183	34	34	6
539	80.6133	M	3		MCM	Died	No	15	582	582	582		819	6	6
540	87.2005	F	2		CAPD	CAPD	No	10	102	884	884		611	7	10
541	85.3552	M	5		MCM	Died	No	12	924	924	924		774	4	4
542	77.0869	M	7		HD	HD	No	21	541	651	651		800	24	8
543	77.9959	M	4	HD	HD	HD	No	15	253		541		800	8		6
544	75.2553	M	5		CAPD	HD	No	13	757	1472	1472		837	19
545	83.1896	M	3		MCM	Died	No	17	407	407	407		562	19	19	5
546	77.473	F	5		HD	HD	No	9	165	2735	2735		562	10	8
547	70.705	F	4		HD		No	23			2242		632			6
548	73.9192	M	5		HD	Died	No	14	974	974	974		632	8	8
549	73.4565	M	6		HD	HD	No	17	904		2459		183	16		5
550	84.3368	F	3		HD	HD	No	15	33	148	148		183	15	13
551	78.7488	M	7		HD	HD	No	13	337	2691	2691		263	9	11
552	76.4298	F	5	HD	HD		No	17			1709		263			5
553	71.5181	M	5		HD	HD	No	19	628	1959	1959		263	10
554	72.6352	F	7		HD	Died	No	14	2549	2549	2549		263	27	27
555	81.6099	F	5	MCM	MCM	Died	No	26	2583	2583	2583		183	32	32	5
556	72.5065	M	5	HD	HD	HD	No	23	2289	2685	2685		145	9	45
557	71.9507	M	6		HD	HD	No	16	620	1097	1097		331	9	11
558	90.0424	M	4		MCM	Died	No	26	719	719	719		331	30	30
559	82.5955	M	4		MCM	Died	No	32	1734	1734	1734		331	25	25
560	85.0678	M	4		HD	Died	No	23	1150	1150	1150		145	22	22
561	79.4908	F	3	MCM	MCM	Died	No	16	504	504	504		145	9	9	3
562	87.0308	M	7	MCM	MCM		No	26			2423		145			6
563	84.4463	M	2		MCM	Died	No	9	300	300	300		562	8	8	7
564	76.0246	M	3		MCM	Died	No	12	136	136	136		94	11	11
565	81.1937	M	8		HD	HD	No	12	580	744	744		27	13	8
566	71.729	F	5		HD	HD	No	12	614		2738		27	8
567	77.4784	M	8	HD	HD	Died	No	18	311	311	311		31	13	13	4
568	83.4004	F	4		MCM		No	23			647		36			3
569	88.6297	M	5		MCM	Died	No	13	191	191	191		69	9	9	5
570	75.7618	M	6		HD	Died	No	19	394	394	394		69	17	17
571	84.3176	F	2	HD	HD	HD	No	17	316	388	388		69	11	6	3
572	83.0144	M	5		HD	HD	No	14	1926	1960	1960		27	9		5
573	71.9726	M	9		HD	HD	No	14	269	946	946		36	12	7
574	72.4736	F	6		HD	Died	No	17	1156	1156	1156		36	9	9
575	90.1027	M	7		HD	HD	No	23	105	374	374		739	21	26
576	77.065	F	5		HD	Died	No	12	318	318	318		69	8	8	6
577	72.1396	F	4	CAPD	CAPD	Died	No	17	318	318	318		739	8	8
578	71.0746	M	2		CAPD	HD	Yes	12	104		2922	836	680	10
579	79.7098	F	7		CAPD	Died	No		24	24	24		680	14	14
580	74.7159	M	5		MCM	Died	No	18	1063	1063	1063		705	17	17
581	73.9001	F	5		HD	HD	No	14	217	579	579		77	6	8
582	75.4141	M	8		MCM	Died	No	20	877	877	877		41	14	14
583	80.2409	F	4	MCM	MCM		No	19			662		28			6
584	80.5886	F	8		HD	HD	No	24	599	642	642		28	15	10
585	74.5051	M	5		CAPD	HD	No	31	768	1012	1012		41	6	8
586	86.6146	F	2	MCM	MCM		No	14			1481		42			5
587	79.8303	F	4		MCM	Died	No	21	421	421	421		178	14	14
588	74.7871	F	6		MCM	Died	No	10	635	635	635		77	4		5
589	76.8296	M	3		MCM	HD	No	16	255	959	959		28	5	5
590	89.5332	F	5		MCM	Died	No	18	51	51	51		42	12	12	6
591	83.1814	F	4		MCM	Died	No	20	595	595	595		178	25	25
592	79.0253	M	4		HD	HD	No	13	204	955	955		41	5	9	4
593	86.256	M	5	MCM	MCM	Died	No	18	634	634	634		728	13	13	6
594	79.1595	M	5		CAPD	Died	No	15	2024	2024	2024		719	15	15
595	80.0465	F	4		HD	HD	No	15	2773	2873	2873		719		7
596	71.9097	F	5	CAPD	MCM	HD	No	17	3147	4030	4030		719	9	7
597	76.7556	F	6		MCM	Died	No	24	916	916	916		719	12	12	6
598	89.4839	M	3		MCM	Died	No	14	56	56	56		719	12	12	6
599	73.1745	F	2	Transplant	Transplant		No	10			304		719
600	72.115	F	2		HD	HD	No	6	13	184	184		684	5	11
601	74.0014	M	3		HD	HD	No	15	394	3200	3200		811	9	7
602	71.0171	F	4	HD	HD		No	17			1621		684			5
603	75.0472	F	6	HD	CAPD	HD	No	17	472		1656		591	7
604	84.6845	M	4		CAPD	HD	No	21	199	548	548		591	19	7
605	84.3997	M	3	HD	HD	Died	No	13	343	343	343		585	15	15	5
606	72.3641	M	6		HD	HD	No	13	114	212	212		811	9	9
607	79.0007	M	3		CAPD	Died	No	13	1057	1057	1057		397	9	9
608	78.9076	M	6		HD	HD	No	15	436	2958	2958		811	14	6
609	82.4778	M	3		CAPD	CAPD	No	13	206	1369	1369		684	15	11
610	72.219	M	3		HD	HD	No	11	201	1053	1053		713	9
611	81.3799	M	4		CAPD	HD	No	13	181	706	706		608		9
612	84.1369	F	6		MCM	Died	No	23	971	971	971		608	53	53
613	76.1013	M	5		HD	HD	No	20	2492	3474	3474		608	7	9
614	73.4264	M	5	HD	HHD		No	16			722		608
615	76.7392	F	4		HD	HD	No	17	340	704	704		590	19	5
616	78.1027	F	5	CAPD	CAPD		No	18			2194		590
617	82.3409	F	6	MCM	MCM		No	19			2517		590			5
618	90.9158	M	3		MCM	Died	No		339	339	339		371
619	70.0342	M	2		HD	HD	No	13	159	2789	2789		365	13	6
620	89.2211	M	2		HD	Died	No	14	319	319	319		365	12	12	5
621	80.9199	M	5	CAPD	CAPD	HD	No	17	729	1057	1057		365	4	4
622	80.0411	F	6		HD	Died	No	16	313	313	313		365	18	18
623	72.1834	M	5		CAPD	CAPD	No	18	238	1092	1092		470	20	7
624	82.0151	M	2	MCM	MCM	HD	No	15	629	1668	1668		470	5	5	4
625	80.5284	M	8		HD	HD	No	16	342	1916	1916		764	11		4
626	82.1054	M	5		MCM	Died	No	20	142	142	142		764	17	17	5
627	79.0965	M	2		CAPD	Died	No	14	1317	1317	1317		668
628	78.9788	M	6		MCM	Died	No	21	1930	1930	1930		668	12	12	6
629	86.4969	M	2		HD	Died	No	10	109	109	109		455	6	6	5
630	76.564	M	6	CAPD	MCM		No	18			1535		795			3
631	90.6201	F	2		MCM	Died	No	19	300	300	300		824	24	24	6
632	79.9589	F	5		HD	Died	No	12	235	235	235		431	4	4
633	71.7673	M	7		HD	HD	No	19	353	743	743		431	20	6
634	78.2971	M	5	HD	HD		No	14			485		310			4
635	87.5318	M	3		MCM	Died	No	26	292	292	292		408	26	26
636	70.5708	M	3		HD	Transplant	No	13	480		2129		795	9		2
637	84.8542	F	2		MCM		No	12			2328		287			5
638	82.1629	F	8		HD	Died	No	19	1408	1408	1408		123	24	24	6
639	81.399	F	5		HD		No	21			843		396			5
640	80.9117	F	5		MCM	Died	No	13	827	827	827		123	6	6
641	87.5428	M	7		MCM	Died	No	15	199	199	199		437	15	15
642	75.6167	F	6		HD	HD	No	11	4	1296	1296		55	11	9
643	83.1157	F	3		HD	Died	No	14	770	770	770		396	6	6	5
644	83.2882	F	4		MCM	Died	No	11	240	240	240		396	11	11
645	84.6982	M	4	CAPD	HD	HD	No	14	291	346	346		211		12	3
646	79.5893	M	8		HD	HD	No	17	987	1429	1429		194	10	11	4
647	75.4387	F	7		HD	Died	No	29	1242	1242	1242		148	22	22
648	75.2142	M	4	MCM	MCM	HD	No	25	2674	2932	2932		148	30	7
649	85.6728	M	6		HD	HD	No	7	62	433	433		148	7	7
650	78.4476	M	5		MCM	Died	No	18	781	781	781		148	9	9	5
651	77.8207	M	4		HD	HD	No	23	845	1790	1790		148	11	10	3
652	79.5264	M	4	HD	HD		No	18			1682		148			4
653	74.4778	F	5	HD	HD	HD	No	7	64		1388		418	11		4
654	72.8843	F	5	CAPD	CAPD	CAPD	No	20	528		670		109	21
655	73.6235	F	4	HD	HD		No	19			1395		328			3
656	75.091	F	7		HD	HD	No	9	349	883	883		148	32	11
657	70.9131	M	6	HD	HD	HD	No	18	354		2097		328	12		3
658	74.1629	M	4		HD	HD	No	8	1603		1676		109	5		3
659	89.5359	F	3	MCM	MCM	Died	No	6	64	64	64		111	8	8	6
660	74.9432	F	5		HD	Died	No	23	2115	2115	2115		406	8	8
661	86.5544	F	7	CAPD	CAPD		No	13			684		207
662	79.8303	M	2	MCM	MCM	Died	No	10	47	47	47		721	5	5	5
663	76.4435	M	6	HD	HD	HD	No	14	185	282	282		721		12	5
664	82.4778	F	6		MCM	Died	No	12	386	386	386		664	5	5
665	77.1006	M	5		HHD	HD	No	7	116	1463	1463		516	5	6
666	73.2512	F	5		HD	Died	No	25	942	942	942		637	8	8	6
667	92.5421	F	4	MCM	MCM	Died	No	14	472	472	472		637	12	12	7
668	71.3265	M	4		CAPD	Died	No	15	407	407	407		669	16	16
669	74.1355	M	4	CAPD	CAPD	CAPD	No	16	218		458		669	7
670	86.924	M	3		MCM	Died	No	11	88	88	88		669	4	4
671	73.8946	M	4		CAPD		No	23			1991		669
672	75.1622	F	6		HD	HD	No	13	317	1871	1871		772	10	7
673	71.4141	F	4	HD	HD	HD	No	21	100	721	721		742	8	13	6
674	73.013	M	2		HD	HD	No	11	213	3068	3068		742	7	5
675	71.206	M	7		HD	Died	No	24	621	621	621		787	22	22	7
676	83.2854	M	6	HD	HD	HD	No	15	565		1731		787	11		4
677	72.1451	M	2		HD	HD	Yes	6	7		3545	1399	816
678	73.9521	M	5		HD	Died	No	16	1451	1451	1451		492	17	17
679	77.4346	F	2		HD	HD	No	11	413	2544	2544		416	6	13
680	76.1862	M	4		HD	Died	No	21	325	325	325		706	11	11
681	77.4155	M	4	MCM	MCM	Died	No	20	958	958	958		706	17	17	5
682	71.833	M	4		CAPD	Died	No	16	629	629	629		416	22	22
683	87.0116	M	5		MCM	Died	No	13	387	387	387		780	6	6
684	85.0157	F	2	HD	HD	HD	No	17	1230	2020	2020		784		6	4
685	78.976	M	2	CAPD	CAPD	CAPD	No	13	223		1159		780	11
686	73.7248	M	2	CAPD	HD	HD	Yes	11	1511		2250	258	458	4		3
687	85.5003	M	7		MCM	Died	No	13	123	123	123		458	9	9
688	72.898	M	6		HD	Died	No	20	1718	1718	1718		458	18	18	6
689	77.2977	F	7		MCM	Died	No	22	1882	1882	1882		729	12	12
690	71.0062	F	3	CAPD	CAPD		No	20			2728		729
691	86.7187	M	3	CAPD	CAPD		No	15			178		729
692	75.2909	M	7	CAPD	MCM	Died	No	18	872	872	872		816	38	38	3
693	81.0376	M	7		HD	HD	No	15	517	741	741		711	7	4
694	71.7728	M	4	HHD	HHD	HD	No	18	1023		1284		711	11
695	84.2738	F	3		HD	Died	No	14	3148	3148	3148		716	8	8
696	70.1081	M	3		MCM	Died	No	35	2952	2952	2952		711
697	71.7399	M	2		CAPD		No	21			1493		712
698	85.0979	M	3		HD	Died	No	18	355	355	355		745	17	17
699	86.4449	M	6		HD	HD	No	14	549	2643	2643		712	13	10
700	81.2266	F	2		HD	Died	No	13	150	150	150		771	10	10
701	76.7365	F	6		CAPD	HD	No	8	69	341	341		703	4	6
702	81.6838	M	3		HD	Died	No	12	258	258	258		703	20	20	6
703	84.6078	M	6	CAPD	MCM	Died	No	17	1036	1036	1036		713	8	8	4
704	70.0068	M	3	CAPD	CAPD	Transplant	No	18	1448		1859		722	11
705	70.8364	M	4		HD	Died	No	12	596	596	596		498
706	71.9617	M	4		HD	Died	No	26	1211	1211	1211		796	35	35
707	82.5845	F	4	HD	HD	HD	No	13	137	341	341		796	11	9	5
708	78.7379	M	6	CAPD	CAPD	Died	No	17	444	444	444		634	22	22
709	74.8364	M	6	HD	HD	HD	No	17	732		1884		796	10		3
710	82.9514	M	3	HD	MCM	Died	No	16	1402	1402	1402		636	8	8	3
711	78.0342	M	4		HD	Died	No	16	1707	1707	1707		391	15	15
712	82.3272	M	6	HD	MCM	Died	No	16	517	517	517		731	19	19	5
713	80.5202	M	3		HD	HD	No	16	819	1757	1757		809	11
714	78.5927	M	7		HD	HD	No	10	147	728	728		809	8	16	5
715	85.7029	M	3		MCM	Died	No	16	1169	1169	1169		498	8	8
716	70.9268	F	8		MCM	Died	No	18	1182	1182	1182		634	15	15
717	77.8289	M	7	HD	HD	HD	No	7	33	132	132		506	7	4	5
718	80.0958	M	2		HD	Died	No	12	226	226	226		758	32	32
719	89.5633	M	2		MCM	Died	No	12	733	733	733		758	5	5
720	70.7296	M	3	HD	HD	Died	No	14	111	111	111		679	11	11	6
721	70.7242	M	6		CAPD	CAPD	No	11	251	1109	1109		679	8	8
722	72.1834	F	6		HD		No	48			3370		636
723	77.4894	M	3		CAPD	HD	No	13	1155	1902	1902		659	10	14
724	83.1129	F	5		MCM	Died	No	13	314	314	314		473	8	8
725	88.3231	F	3		MCM	Died	No	13	88	88	88		679	12	12	5
726	77.9548	F	3		HD	HD	No	12	2	194	194		636	8
727	82.4641	M	3		HD	Died	No	35	884	884	884		636	52	52
728	70.9733	M	5		CAPD	CAPD	No	11	214		4580		318	17
729	84.46	F	4		HD	HD	No	16	868	2591	2591		318	12	9
730	71.2033	M	6		HD	Died	No	23	884	884	884		318	14	14
731	71.1704	M	4	HD	HD		No	23			1369		318			6
732	77.7769	M	4	HD	HD	HD	No	12	113		178		318	5		4
733	77.0897	F	3		HD	HD	No	14	358	1022	1022		372	8	5
734	78.0862	M	2		CAPD	CAPD	No	14	341	1337	1337		15	7	11
735	81.3415	M	2		HD	HD	No	16	565	3227	3227		15	16	10
736	74.256	F	3	HD	HD		No	19			1382		321			5
737	84.7365	M	3		HD	Died	No	29	135	135	135		302	28	28	5
738	85.9548	M	4	MCM	MCM	Died	No	4	17	17	17		302	3	3	6
739	72.7995	M	3		HD	HD	No	7	81		1061		302	24		3
740	78.6968	M	4	HD	HD	HD	No	16	439		1283		136	9		4
741	72.8214	M	4		HD	Died	No	24	3018	3018	3018		136	7	7
742	78.6393	M	4	MCM	MCM		No	16			170		188			6
743	84.8789	F	2	HD	HD		No	18			668		395			5
744	72.2218	F	6		MCM	Died	No	16	273	273	273		463	16	16
745	74.3162	F	4	HD	HD	CAPD	No	18	860		1331		463	9		4
746	80.3504	M	2		CAPD	Died	No	35	1414	1414	1414		395	44	44
747	70.757	M	5	Transplant	Transplant	HD	No	17	277		792		463	9
748	71.7947	M	6		HD	HD	No	15	353	734	734		666	5	10
749	75.4661	F	3		HD	HD	No	12	367	2783	2783		666	7
750	80.5914	M	4	CAPD	HHD		No				310		666
751	79.1431	M	3		HD	HD	No	16	910	2949	2949		289	11	5
752	80.909	F	2		HD		No	20			2265		60			5
753	80.9637	M	5		MCM	Died	No	9	754	754	754		60	4	4
754	73.3388	M	8		MCM	Died	No	17	1254	1254	1254		384	5	5
755	78.1766	F	5		HD		No	21			2334		489			3
756	72.783	M	7		HD	HD	No	17	713		3782		489	9
757	83.8357	F	6		MCM	Died	No	14	151	151	151		486	6	6	5
758	72.8898	F	4		HD	HD	No	21	472	1275	1275		133	11
759	78.5599	M	6	HD	HD	HD	No	16	368	976	976		216	11	8	6
760	84.0356	F	4		MCM	Died	No	32	981	981	981		441	26	26
761	71.0801	M	4	HD	HD		No	18			731		635			6
762	70.7707	M	10		HD		No	31			3630		635
763	74.3299	M	5		HD	HD	No	11	146	3346	3346		635	7	5
764	74.026	M	5		HD	HD	No	20	986	1080	1080		635	12	12
765	72.8131	M	5		HD	Died	No	23	1711	1711	1711		405	32	32
766	82.8255	M	4		HD	HD	No	12	536	969	969		760	13	5
767	79.9233	F	3		HD	Died	No	27	2392	2392	2392		405	6	6
768	72.6899	F	5		HD	Died	No	22	182	182	182		405	16	16
769	78.7023	M	5		HD	Died	No	17	282	282	282		405	14	14
770	75.3073	F	5	HD	HD	HD	No	21	2541		2670		405	9		4
771	77.6865	M	4	HD	HD	HD	No	32	134	357	357		575	7	10	5
772	72.5394	M	4		CAPD	HD	No	18	115	308	308		575	4	11
773	74.7844	M	5	CAPD	CAPD	HD	No	15	184		389		575	9
774	80.4463	M	5		HD	HD	No	18	675		3090		831	9
775	81.9767	F	5		MCM	Died	No	14	720	720	720		71	21	21
776	70.5955	M	6	CAPD	HD	HD	No	19	448		1622		71	3		4
777	76.6461	F	3	CAPD	CAPD	CAPD	No	19	378	772	772		71	13	10
778	84.7337	F	5	HD	MCM	Died	No	15	2147	2147	2147		671	12	12
779	72.0794	F	6		HD	CAPD	No	17	810	2256	2256		75	13	10
780	70.4339	F	5		HD	Died	No	24	1214	1214	1214		75	26	26	5
781	83.3539	M	4		HD	Died	No	16	1483	1483	1483		225	14	14
782	80.0219	F	5	HD	HD	Died	No	27	994	994	994		359	15	15	6
783	71.0609	M	3		HD	HD	No	10	876	886	886		359	8	11
784	80.1533	M	5	HD	MCM	Died	No	23	613	613	613		89	41	41	4
785	80.7474	M	5	CAPD	MCM		No	17			1633		579			4
786	72.8186	F	5	HD	HD		No	18			184		478			5
787	80.6708	M	9	HD	HD		No	20			145		478			5
788	84.1232	F	3		MCM	Died	No	18	2825	2825	2825		535	20	20
789	77.0376	F	3		HD		No	18			3208		588
790	78.8775	M	4		HD	Died	No	20	2309	2309	2309		441	14	14
791	86.2724	M	2	MCM	MCM	Died	No	15	569	569	569		466	9	9	4
792	70.3436	M	4		CAPD		No	19			2117		466
793	77.3689	F	5		MCM	Died	No	20	2623	2623	2623		1	15	15
794	74.9158	F	6		HD		No	31			2609		535			4
795	75.6906	M	5		HD	HD	No	12	1887	3056	3056		137	6	5
796	77.7577	F	3		HD	Died	No	19	216	216	216		441	9	9
797	72.4654	M	6	MCM	MCM	Died	No	12	890	890	890		390	9	9
798	75.6441	M	5		MCM	Died	No	17	306	306	306		390	7	7
799	73.41	F	6	HD	HD		No	15			1459		298			6
800	74.6968	F	6	HD	HD	HD	No	13	146	164	164		218	7	7	6
801	70.883	M	6	HD	HD	Died	No	29	141	141	141		390	32	32	4
802	81.9877	M	2		CAPD	CAPD	No	15	1091	1826	1826		204	8	7
803	91.7098	M	6		HD	HD	No	14	586	1057	1057		204	11	13	3
804	76.9473	M	5	HD	HD	HD	No	14	172		775		501	6		5
805	85.4182	F	4		MCM	Died	No	20	764	764	764		501	22	22
806	85.9767	M	6		HD	Died	No	24	530	530	530		501	14	14
807	78.6229	M	7		HD	HD	No	13	364		1495		164	5		3
808	91.3539	M	4		MCM	Died	No	21	742	742	742		450	16	16	5
809	79.6934	F	2	MCM	MCM		No	17			547		164			7
810	71.2772	M	2		CAPD	HD	No	6	22	2270	2270		674	16	25
811	74.2204	M	5		HD	HD	No	27	465	1286	1286		710	5	6
812	83.1485	M	3		HD	Died	No	20	1668	1668	1668		674	17	17	6
813	85.9713	F	2	MCM	MCM	Died	No	19	134	134	134		17	7	7	6
814	74.0041	M	6		HD	Died	No	8	315	315	315		534	7	7
815	76.8871	M	7		CAPD	HD	No	16	272	868	868		524	10	7
816	71.0144	M	5	CAPD	CAPD	CAPD	No	22	481		645		696	11
817	73.7823	M	4		CAPD	Died	No	29	2332	2332	2332		803	10	10
818	81.0869	F	5		HD	Died	No	14	398	398	398		539	11	11	5
819	77.8152	M	5		MCM	Died	No	17	2069	2069	2069		29	7	7
820	70.2724	M	5		HD	HD	No	16	335	705	705		29	6	8	5
821	82.3984	F	2	MCM	MCM	HD	No	10	154		507		29	5
822	82.7269	M	2		MCM	Died	No	8	597	597	597		29	7	7	3
823	74.3847	F	7		HD	Died	No	19	1819	1819	1819		29	23	23
824	79.7563	M	6		MCM	Died	No	25	641	641	641		29	29	29	3
825	89.1389	F	2		HD	Died	No	18	2080	2080	2080		806	31	31	4
826	75.6906	M	3		MCM	HD	No	17	1104		3662		563	7
827	87.0445	M	3	HD	MCM	Died	No	18	1027	1027	1027		563	9	9	5
828	71.6413	F	2		HD	HD	No	20	1259		4379		370	15
829	86.872	M	5	MCM	MCM	Died	No	11	83	83	83		370	7	7	5
830	70.1793	M	5		HD	Died	No	10	1253	1253	1253		370	6	6
831	84.4627	M	5		HD	HD	No	14	381	1266	1266		598	10	7
832	83.6167	M	7	CAPD	HD	HD	No	15	351		1572		827	7		4
833	73.1472	M	2		MCM	Died	No	6	158	158	158		598	6	6	7
834	79.2416	M	5		CAPD	HD	No	14	469	2199	2199		472	9	17
835	74.8884	M	4	HD	HD	Died	No	17	106	106	106		172	12	12	4
836	77.4237	M	4	MCM	MCM	Died	No	11	198	198	198		172	8	8	4
837	77.7358	M	5		HD	HD	No	15	742		1713		172	6		3
838	80.7091	M	7		HD		No	13			2564		172			5
839	85.1116	M	4		CAPD	Died	No	12	1106	1106	1106		547	5	5
840	73.629	F	6	HD	HD		No	24			473		623			4
841	82.5407	F	3		CAPD	CAPD	No	9	109	1335	1335		472	9	4
842	82.3518	M	6		MCM		No	18			3855		717
843	83.7016	F	3	MCM	MCM	Died	No	10	216	216	216		472	9	9	4
844	77.3963	M	5		HD	HD	No	18	456		3540		717	18
845	81.4511	M	3		HD	HD	No	19	819	1149	1149		92	12	5
846	80.6982	M	2	HD	HD	Died	No	16	271	271	271		451	14	14	5
847	79.1266	F	4		HD	Died	No	10	9	9	9		451	9	9	6
848	73.3799	M	7	CAPD	CAPD	HD	No	15	155	1258	1258		407	15	7
849	72.8323	F	3		HD	HD	No	19	401	2049	2049		407	11	11
850	70.9651	M	2		CAPD	Died	No	17	619	619	619		592	4	4
851	75.0828	F	5		HD	HD	No	19	1799	2383	2383		348	9	6	5
852	90.3518	F	3		MCM	Died	No	7	223	223	223		348	3	3	5
853	83.5044	F	3		CAPD	Died	No	22	295	295	295		544	14	14
854	75.1129	M	5	CAPD	CAPD		No	23			3431		407
855	80.2382	F	5		HD	Died	No	11	573	573	573		407	29	29
856	74.5435	F	5	HD	HD		No	19			212		560			5
857	81.1636	F	4		HD	HD	No	11	72	2102	2102		560	9	5
858	79.0856	M	5		HD	HD	No	11	344	647	647		366	6	6
859	83.5729	M	5		HD	HD	No	8	62	1838	1838		531	10	7	6
860	80.1205	M	3		HD	HD	No	11	268	284	284		531	10	7	5
861	73.3142	M	5		MCM	Died	No	11	1196	1196	1196		381	11	11
862	70.8611	M	8		HD	Died	No	15	230	230	230		304	8	8
863	81.4538	M	5		HD	Died	No	14	879	879	879		381	9	9	6
864	71.0773	M	3		CAPD	CAPD	No	7	137	256	256		366	9	22
865	77.128	M	5		HD	Died	No	20	1446	1446	1446		304	15	15	3
866	82.2505	M	4		MCM		No	17			901		650			5
867	73.7906	M	8		HD	Died	No	12	578	578	578		650	4	4
868	89.0185	M	3		MCM	Died	No	21	2241	2241	2241		456	19	19
869	80.6516	M	5	HD	HD	HD	No	17	441		508		737	13		6
870	78.3682	M	3	MCM	MCM	Died	No	26	1637	1637	1637		697	22	22	7
871	78.5708	F	5		HHD	HD	No	15	105	3388	3388		730		10
872	72.8624	M	4		CAPD	HD	Yes	29	1213		2775	621	697	10
873	71.5537	M	4		HD	HD	No	12	163		1998		730	11		5
874	79.9507	M	2	CAPD	HD	HD	No	20	337		604		730	8		3
875	81.8563	M	2		HD	HD	No	5	16	1903	1903		474	10	12
876	84.3888	F	2		HD	HD	No	9	936	968	968		196	9	12	4
877	80.9172	M	4		HD	Died	No	16	34	34	34		196	16	16	3
878	74.204	F	5		HD	HD	No	16	252	743	743		334	24	20
879	77.974	M	8		CAPD	CAPD	No	16	244	1759	1759		475	17	83
880	84.8323	F	5		MCM	Died	No	13	469	469	469		334	10	10	6
881	74.6995	F	5		HD	HD	No	13	745	2273	2273		475	11	75
882	73.5277	M	6	HD	HD	HD	No	37	1584		2243		475	10		5
883	72.7967	F	3		CAPD	CAPD	No	12	111	933	933		475	6	7
884	71.3429	M	8		HD	Died	No	27	1414	1414	1414		352	42	42
885	71.7563	M	3		CAPD	HD	No	10	47	1804	1804		475	11	13
886	77.5359	M	4		HD	HD	No	10	175	1721	1721		274	7	8	4
887	86.0315	M	5		CAPD	CAPD	No	14	1149	2223	2223		200	6	5
888	79.6632	M	4		MCM	Died	No	15	954	954	954		200	8	8
889	75.5866	F	4		CAPD	HD	No	21	2111		2304		200	6
890	74.026	M	4		CAPD	CAPD	No	17	188	1747	1747		274	13	6
891	73.3279	F	6	HD	HD	HD	No	13	84	132	132		520	14	11	5
892	92.4901	F	4	MCM	MCM	Died	No	9	404	404	404		520	8	8	7
893	75.7864	M	2		MCM	Died	No	8	901	901	901		520	5	5
894	83.9671	F	4		HD	Died	No	23	1435	1435	1435		350	18	18
895	79.0472	F	4	CAPD	MCM		No	13			414		426			6
896	80.1807	F	7		CAPD	HD	No	8	118	146	146		205	7	7
897	83.3374	M	4		HD	HD	No	17	414	1093	1093		205	10	40
898	72.3641	F	5	CAPD	CAPD		No	18			942		426
899	72.4545	M	6	HD	HD	HD	No	4	13	864	864		426	9	12	6
900	79.8658	F	4	CAPD	CAPD		No	20			1244		295
901	80.6434	M	5		HD	Died	No	15	1972	1972	1972		268	16	16
902	81.0815	M	5	HD	HD	Died	No	15	518	518	518		268	13	13	6
903	85.0623	M	5		MCM	Died	No	12	77	77	77		268	8	8	7
904	75.9617	M	6		HD	HD	No	14	1064		2864		271	6
905	90.1136	F	6		MCM	Died	No	15	839	839	839		268	5	5
906	80.7091	M	5	MCM	MCM	Died	No	18	500	500	500		271	14	14	6
907	71.7262	F	2		HD	HD	No	8	69		2783		165	7
908	77.4648	M	2		HD	Died	No	19	1803	1803	1803		165	8	8	4
909	76.3641	F	5		HD	Died	No	13	237	237	237		213	10	10	6
910	76.2136	F	9		MCM	Died	No	19	1669	1669	1669		213	17	17
911	74.3628	M	8		HD		No	17			1657		189			3
912	87.655	F	3		MCM	Died	No	8	283	283	283		343	7	7
913	75.7782	M	6	MCM	MCM		No	15			320		280			3
914	85.0376	M	4		HD	HD	No	13	176	1487	1487		280	10	28
915	81.4319	M	4		MCM	Died	No	20	888	888	888		189	13	13	5
916	74.8172	M	4		HD	Died	No	12	28	28	28		189	10	10	5
917	74.371	M	4		HD	Died	No	23	2760	2760	2760		675	16	16
918	73.7522	M	6	CAPD	CAPD	Died	No	13	60	60	60		675	14	14
919	75.1814	M	5		CAPD	CAPD	No	14	285	1937	1937		665	9	5
920	74.9103	F	3	HD	HD	HD	No	15	4		155		686	10		4
921	80.7502	M	3		MCM	Died	No	13	34	34	34		686	11	11
922	85.8508	M	4		CAPD	Died	No	9	231	231	231		497	84	84
923	80.4956	M	4		MCM	Died	No	10	73	73	73		851	7	7
924	75.102	M	6	HD	CAPD	Died	No	16	267	267	267		625
925	86.5818	M	4		MCM	Died	No	9	99	99	99		625	6	6
926	83.1403	F	3	HD	HD	Died	No	21	382	382	382		840	18	18	5
927	74.2642	M	5		HD	HD	No	11	24	1502	1502		851	13	7	3
928	82.1848	M	4		MCM	Died	No	15	1046	1046	1046		554	14	14	4
929	70.9514	M	5		CAPD	CAPD	No	13	562	1156	1156		398	9	5
930	71.54	M	4		CAPD	HD	No	15	301		4378		419	9
931	75.8303	F	4		HD	Died	No	24	2416	2416	2416		467	34	34
932	77.588	M	5		HHD	HD	No	14	11		2465		467	14
933	84.5914	M	2	MCM	MCM	HD	No	14	464	553	553		610	7	5	4
934	73.2485	M	2	CAPD	CAPD		No	16			625		740
935	70.5517	M	5		CAPD	HD	No	14	309		2930		398	13
936	76.052	F	6		HD	Died	No	11	148	148	148		765	13	13
937	76.5147	M	2	MCM	MCM	Died	No	16	726	726	726		143	5	5	4
938	74.4367	M	7	HD	MCM	Died	No	15	501	501	501		143	11	11	5
939	74.6694	F	5		MCM	Died	No	13	666	666	666		143	3	3
940	81.6564	F	4	HD	MCM	Died	No	18	826	826	826		143	15	15	5
941	84.5448	M	3		MCM	Died	No	18	147	147	147		143	13	13
942	80.2464	F	5	MCM	MCM		No	14			1487		223	12		6
943	80.167	M	3	MCM	MCM		No	9			603		411			6
944	78.0151	M	3		HD	HD	No	14	282	1121	1121		419	11	14
945	77.7522	M	6		HD	HD	No	7	23	1608	1608		419	10	10
946	73.9767	F	5		CAPD	HD	No	7	1	1610	1610		419	7	12
947	72.2053	M	4		HD	HD	No	14	129	686	686		281	10	9
948	86.4695	M	4		HD	Died	No	18	2814	2814	2814		508	15	15
949	79.614	M	7		HD	Died	No	19	145	145	145		629	18	18
950	76.9254	F	6		HD	HD	No	14	97	130	130		179	19	8
951	83.1266	M	4	CAPD	HD	HD	No	17	700		1382		502	14		3
952	81.9028	F	6		HD	HD	No	10	138	930	930		502	7	8
953	72.794	F	3		CAPD	CAPD	Yes	16	110		3957	1662	502	15
954	79.5756	M	6		HD	Died	No	14	362	362	362		502	6	6
955	74.5216	M	2		HD	HD	No	11	208	973	973		652	9	18	4
956	73.8836	M	5	CAPD	HD	HD	No	14	718		2091		676	7		4
957	79.4771	M	3		HD	HD	No	13	853	2694	2694		638	10	10
958	71.8248	M	6	HD	HD	HD	No	18	248		866		638	11		6
959	72.679	M	6		HD		No	34			3280		442
960	80.6927	M	5	CAPD	CAPD	CAPD	No	16	669		1696		442	8
961	74.1081	M	5		HD	HD	No	13	179	200	200		564	7
962	73.8234	M	2	HD	HD		No	6			341		440			3
963	86.2724	M	4		HD	HD	No	19	583	1966	1966		442	14	8
964	80.0849	M	4	HD	HD		No	29			568		564			3
965	75.6742	M	3		MCM	Died	No	18	866	866	866		690	13	13
966	81.1389	F	5		HD	Died	No	14	223	223	223		690	15	15	6
967	74.256	F	2	MCM	MCM	Died	No	11	1078	1078	1078		129	7	7	5
968	79.9726	M	5		MCM	Died	No	13	171	171	171		129	6	6
969	74.2177	M	7		HD	Died	No	15	657	657	657		82	42	42
970	81.3771	F	5		HD	Died	No	18	1963	1963	1963		82	26	26
971	79.1622	M	4		CAPD	CAPD	No	15	504	1354	1354		82	10	14
972	71.5373	F	5		HD	Died	No	12	843	843	843		82	11	11	6
973	75.8303	F	4		CAPD		No	27			2006		125
974	72.6461	M	7		HD	HD	No	24	857	1253	1253		333	18	11
975	85.1307	F	6	HD	MCM	Died	No	15	1338	1338	1338		333	9	9	5
976	74.3929	M	4		HD	HD	No	9	74	407	407		262		5	4
977	75.3539	M	3		HD	Died	No	13	198	198	198		650
978	73.3388	F	6		MCM	Died	No	17	96	96	96		200	30	30
979	78.36	M	5		MCM	Died	No	13	50	50	50		64	11	11	8
980	81.0705	M	7		MCM	Died	No	14	16	16	16		64
981	75.5017	M	2		HD	Died	No	16	911	911	911		64
982	77.8508	F	6		HD	HD	No	15	217		1971		7	16		6
983	79.1266	M	3		HD		No	17			2894		7
984	77.306	F	2		CAPD	CAPD	No	16	2128	2481	2481		7	12	9
985	76.9117	F	6		MCM	HD	No	7	392	611	611		8	5	3
986	71.4305	F	5	MCM	MCM		No	11			337		126			6
987	72.5229	F	4		MCM	Died	No	15	2043	2043	2043		7	8	8
988	72.2108	M	6		HD	Died	No	15	53	53	53		7	53	53	5
989	75.6742	F	5		HD	Died	No	20	841	841	841		132	19	19
990	70.5654	M	4		HD	HD	No	13	1846	2961	2961		230	6
991	72.7995	F	5		HD	HD	No	15	534		3146		230	8
992	79.6715	F	4	CAPD	CAPD	CAPD	No	9	175		241		548	6
993	81.0568	F	3		HD	Died	No	13	152	152	152		548	8	8	5
994	77.7687	F	3		HD	Died	No	9	713	713	713		230	9	9
995	86.7844	M	5		MCM	Died	No	14	102	102	102		230	20	20
996	81.8234	M	8		MCM	Died	No	15	2092	2092	2092		325	20	20
997	83.0171	F	5	MCM	MCM		No	19			290		325			6
998	83.2252	M	3		MCM	Died	No	15	957	957	957		673	5	5
999	87.6961	M	2		HD	HD	No	16	141	575	575		770	20
1000	84.7283	M	4		HD	HD	No	13	525	662	662		770	9		4
1001	78.3682	M	5		HD		No	19			1478		770			4
1002	86.4942	F	8		MCM		No	17			2173		253			5
1003	70.6146	M	2		MCM	HD	No	13	250	1911	1911		387	8	15
1004	72.3833	F	3		HD	Died	No	15	2688	2688	2688		387	14	14
1005	74.6639	F	3		CAPD	Died	No	11	2408	2408	2408		253	8	8
1006	76.1396	M	6		HD	HD	No	18	308	1445	1445		344	9	7
1007	80.8597	F	2	HD	HD		No	20			1066		344			5
1008	75.2717	M	5		HD	Died	No	9	16	16	16		344	8	8
1009	87.5017	F	6		MCM	Died	No	10	1720	1720	1720		762	17	17
1010	89.1362	M	4	HD	HD	Died	No	17	372	372	372		817	13	13	5
1011	70.2505	M	6	HD	HD	HD	No	12	193		1261		521			3
1012	70.141	F	3		CAPD	Transplant	No	17	1130		3162		762	12
1013	86.1821	M	6		MCM	Died	No	21	1990	1990	1990		197	18	18
1014	86.4011	M	3		MCM	Died	No	17	1354	1354	1354		526	7	7
1015	78.6639	M	5		HD	HD	No	11	33	153	153		340	12	22	5
1016	73.3881	M	6		CAPD	Died	No	15	611	611	611		340	22	22
1017	71.8905	M	6		HD	HD	No	14	260	2007	2007		644	12	10
1018	74.475	M	6		MCM	Died	No	12	146	146	146		799	9	9
1019	82.2094	F	3		MCM	Died	No	15	1358	1358	1358		734	5	5
1020	70.8611	F	4		HD	Died	No	22	1759	1759	1759		799	12	12
1021	85.9521	M	5	MCM	MCM		No	10			662		734			6
1022	83.948	F	3		MCM	Died	No	21	1677	1677	1677		74	14	14
1023	86.0808	M	2		MCM	Died	No	19	662	662	662		74
1024	78.0178	F	5	HD	HD		No	12			241		76			4
1025	75.0856	M	3		HD	HD	No	22	865	1274	1274		139	11	7
1026	77.9138	M	6		HD	Died	No	21	140	140	140		52	26	26
1027	73.1937	F	3	HD	HD	HD	No	7	12		480		175	7		4
1028	77.7988	F	4		MCM	Died	No	15	599	599	599		115	13	13
1029	74.2286	M	6		CAPD	Died	No	17	257	257	257		115	7	7
1030	79.7399	F	6		HD	Died	No	15	2490	2490	2490		104	32	32	3
1031	80.7502	F	6	HD	HD	Died	No	9	163	163	163		104	9	9	6
1032	81.9767	F	6		HD	Died	No	14	1063	1063	1063		425	10	10
1033	82.3135	M	7		CAPD	HD	No	10	166	1847	1847		425	9	27
1034	87.833	M	2		MCM	Died	No	18	371	371	371		104	10	10	6
1035	83.1951	F	2	CAPD	MCM	Died	No	15	1201	1201	1201		500	13	13	4
1036	77.4702	M	8		HD	Died	No	17	82	82	82		500	19	19
1037	83.7481	M	2		HHD	HD	No	10	671	793	793		115	11
1038	70.204	F	10		MCM	Died	No	5	666	666	666		537	10	10
1039	82.7351	F	3	HD	MCM		No	20			682		12			3
1040	83.6797	M	5	CAPD	HD		No	18			1390		421			4
1041	80.3094	F	6		MCM	Died	No	17	1104	1104	1104		4	7	7
1042	82.2396	F	6		MCM	Died	No	22	1172	1172	1172		342	15	15	6
1043	70.8583	M	5		HD	HD	No	10	98	1247	1247		40	11	41	5
1044	70.7159	F	5		HHD		No	13			2398		138
1045	84.783	F	5		MCM	Died	No		27	27	27		307			6
1046	86.9733	F	4	MCM	MCM	Died	No	16	510	510	510		307	15	15	6
1047	87.5893	M	3	MCM	MCM	Died	No	13	510	510	510		160	14	14	6
1048	83.9316	F	4		MCM	Died	No	9	587	587	587		476	9	9
1049	83.781	M	4	HD	MCM	Died	No	15	3389	3389	3389		150	12	12
1050	81.306	M	7		MCM	Died	No	22	1281	1281	1281		303	18	18
1051	76.5969	F	4	HD	HD		No	17			481		73			5
1052	81.0294	F	5	MCM	MCM		No	12			379		85			7
1053	74.7433	M	2	HHD	HHD		No	20			604		490
1054	71.4552	M	4		CAPD	HD	No	15	388	1931	1931		490	5	7
1055	77.9439	M	10		CAPD	Died	No	25	816	816	816		84	18	18
1056	82.7789	M	7		MCM	Died	No	22	337	337	337		341	20	20
1057	81.87	M	3		MCM	Died	No	16	372	372	372		341	13	13	6
1058	85.6345	F	2		HD	HD	No	12	209	509	509		317	10	20
1059	84.1615	M	2		MCM	Died	No	25	877	877	877		509	5	5	4
1060	70.0726	M	7		CAPD	CAPD	No	12	124	1627	1627		317	7	7
1061	76.2245	M	5	CAPD	CAPD	Died	No	21	714	714	714		149	42	42
1062	75.3812	F	6	MCM	MCM	Died	No	16	740	740	740		324	15	15	6
1063	72.7912	M	4	HD	HD		No	16			473		46
1064	74.7734	M	10		HD	HD	No	16	641		1549		46	10		5
1065	75.8001	M	7		HD	CAPD	No	14	1089		2612		154	13		4
1066	74.2067	M	4	MCM	MCM		No				212		154			6
1067	77.4867	M	6		CAPD	HD	No	17	489	634	634		46	13	17
1068	86.3354	M	6		MCM	Died	No	13	1470	1470	1470		154	5	5
1069	85.9165	M	4		MCM	Died	No	18	1420	1420	1420		356	19	19
1070	81.9001	F	5		HD	HD	No	6	21	679	679		667	5	16
1071	76.2218	M	8		CAPD	Died	No	22	746	746	746		821	12	12
1072	78.8693	M	5		MCM	Died	No	19	305	305	305		821	14	14	4
1073	70.3682	M	4		CAPD	CAPD	No	17	1042		2565		525	11
1074	80.104	M	2	CAPD	HD	Died	No	9	894	894	894		525	8	8	3
1075	86.1766	F	2		CAPD	HD	No	16	240	535	535		657	6	5
1076	71.1814	M	2	MCM	HD	HD	Yes	13	239		1493	753	657	8		3
1077	76.564	M	3		HD		No	32			3174		695
1078	81.0869	F	5		HD	Died	No	19	1163	1163	1163		241	21	21	4
1079	71.8877	M	4	CAPD	CAPD		No	22			267		606
1080	77.8426	M	4	HD	HD	Died	No	7	6	6	6		594
1081	85.577	M	3	MCM	MCM	Died	No	7	401	401	401		702	4	4	3
1082	73.8617	M	4		HHD	HD	No	12	997	1928	1928		702	8	13
1083	74.0726	M	2		CAPD	HD	No	10	613	1347	1347		812	8
1084	78.245	M	3		MCM	Died	No	12	806	806	806		672	7	7
1085	75.2745	M	3		HD	HD	No	11	81		2605		672	13		4
1086	79.0801	M	7		HD	Died	No	27	1283	1283	1283		626	22	22	6
1087	82.8583	F	5		MCM	Died	No	13	1326	1326	1326		432	7	7	6
1088	89.2266	M	3		MCM		No	23			2053		484			5
1089	76.6899	M	6	MCM	MCM	Died	No	14	630	630	630		484	17	17	6
1090	82.089	F	5	HD	HD	HD	No	9	51		1157		339	5
1091	73.2512	M	7		CAPD	HD	No	18	133	151	151		432		16
1092	87.2197	F	4	MCM	MCM	Died	No	20	523	523	523		484	32	32	6
1093	75.8604	M	4		HD	HD	No	15	349		1745		484	7
1094	84.1697	F	2		HD	HD	No	14	76	110	110		670	9	8
1095	79.9398	M	6	CAPD	HD	HD	No	15	426		1305		670	8		3
1096	80.3012	F	6		HD	HD	No	20	457	1739	1739		723	13		6
1097	70.7762	M	4		MCM	Died	No	18	334	334	334		44	13	13
1098	73.5359	M	4		HD	HD	No	13	1929		2759		804	9
1099	72.5695	M	6	HD	HD	HD	No	11	227		250		804	10		4
1100	77.3963	F	4	MCM	MCM	Died	No	12	602	602	602		504	17	17	5
1101	72.4764	M	3		CAPD	Died	No	17	469	469	469		687	31	31
1102	80.6872	F	2		HD	Died	No	6	4	4	4		687
1103	74.9979	F	8		HD	HD	No	10	283	2115	2115		633	9
1104	73.5989	M	5		CAPD	CAPD	No	19	1905		2167		658	8
1105	82.59	F	4		HD	Died	No	14	700	700	700		633	14	14
1106	71.5537	M	7		CAPD	HD	No	14	55	891	891		605	10	7
1107	78.5517	M	3	HD	MCM	Died	No	15	1233	1233	1233		605	3	3	4
1108	75.0198	M	7		HD	Died	No	13	85	85	85		261	13	13	4
1109	74.7351	F	4		HD		No	18			4833		360
1110	73.2813	M	3	HHD	CAPD		No	12			577		212
1111	71.3949	M	5		HD	HD	No	15	630	2915	2915		212	8
1112	81.9138	F	2	MCM	MCM		No	26			1177		212			6
1113	76.7447	M	6	HD	HD	Died	No	18	334	334	334		445	8	8
1114	85.6181	M	7		MCM	Died	No	15	135	135	135		445	13	13	4
1115	71.4634	M	5	HD	HD	HD	No	11	165		1136		243	9		4
1116	75.6249	F	4		MCM	Died	No	12	1493	1493	1493		243	8	8
1117	84.3012	F	6		MCM	Died	No	12	139	139	139		176	14	14	6
1118	80.9199	F	2		MCM	Died	No	11	1266	1266	1266		212	14	14	6
1119	73.4428	M	4	CAPD	HD	HD	No	18	870		2145		193	12		5
1120	76.0438	M	4		CAPD	Died	No	14	311	311	311		23
1121	78.9897	M	5		CAPD	HD	No	17	928	2573	2573		236	8	12
1122	86.5955	M	6	MCM	MCM		No	17			1019		375			4
1123	78.7242	M	5		HD	HD	No	12	667		1545		375	6		3
1124	70.5955	M	2	MCM	HD	Died	No	18	579	579	579		327	24	24	6
1125	76.6927	F	4		HD		No	17			170		327
1126	70.4969	F	4	HD	CAPD	HD	No	6	90	159	159		375	17	13
1127	75.4387	M	3		MCM	Died	No	24	367	367	367		596	23	23
1128	71.102	M	3		HD	HD	Yes	18	1031		3342	329	375	11
1129	77.128	M	3		CAPD	CAPD	No	12	362	1531	1531		375	13
1130	70.5544	F	3		HD		No	16			1230		375			4
1131	76.0684	M	3		HD	HD	No	6	15	439	439		121	6	15
1132	87.1075	F	3		MCM	Died	No	17	168	168	168		327	15	15
1133	70.9788	M	3	CAPD	CAPD		No	21			956		121
1134	80.8871	F	2		HD	HD	No	10	149	1322	1322		596	10	5
1135	75.4223	F	4	HD	HD	HD	No	15	783	785	785		363	6	6
1136	84.0684	M	4		HD	HD	No	12	485	678	678		363	8	7
1137	73.7221	M	4		HD	HD	No	17	415	3326	3326		363	10	11
1138	81.5031	M	5		CAPD	CAPD	No	10	159	1221	1221		373	9	10
1139	79.2909	F	3		MCM	Died	No	13	115	115	115		88	11	11
1140	80.7474	F	6		MCM	Died	No	19	1068	1068	1068		88	13	13
1141	88.2491	M	6		HD	HD	No	19	569	1638	1638		493	11	7	5
1142	75.1951	M	5	HD	HD	HD	No	9	56	321	321		655	10	15
1143	81.6318	M	5		HD	HD	No	19	324	3265	3265		617	42	43
1144	86.3737	F	4		HD	Died	No	9	1262	1262	1262		617	11	11
1145	71.8932	M	4	CAPD	CAPD	Died	No	21	126	126	126		617	24	24
1146	75.3621	F	3		HD	Died	No	11	2631	2631	2631		617	5	5
1147	73.3114	M	2		HD	HD	No	7	2		2166		457	7		5
1148	82.3354	F	6		MCM	Died	No	14	2417	2417	2417		457	12	12
1149	76.8296	F	6		MCM	Died	No	16	188	188	188		678	13	13	7
1150	72.9802	F	5		HD	Died	No	19	1149	1149	1149		457	17	17
1151	75.7454	M	5		CAPD		No	21			2705		412
1152	80.6954	F	5	MCM	MCM	Died	No	7	571	571	571		601	13	13	7
1153	70.3628	M	5		HD	HD	No	25	1217	1218	1218		412	6
1154	91.7837	M	6	MCM	MCM	Died	No	13	991	991	991		412	8	8	5
1155	71.0554	M	3		HD	HD	Yes	3	50		2668	725	412	7
1156	77.4839	F	10		MCM	Died	No	25	1883	1883	1883		169	33	33
1157	81.1061	M	5		MCM	Died	No	14	1169	1169	1169		285	8	8
1158	84.4244	F	4	MCM	MCM	Died	No	12	1654	1654	1654		285	4	4	6
1159	85.9138	F	4		MCM		No	21			2259		169			6
1160	85.6208	F	4		MCM	Died	No	17	928	928	928		601	9	9	5
1161	74.7488	M	3		HD	HD	No	16	860		2787		377	4
1162	73.1444	M	4	CAPD	CAPD	Died	No	11	106	106	106		296	12	12
1163	73.9548	F	5	MCM	MCM		No	13			2195		161			5
1164	77.5578	M	3	HD	HD		No	18			1300		141			5
1165	84.3833	M	5		HD	Died	No	9	128	128	128		528	4	4
1166	76.0876	M	6		CAPD	HD	No	10	159	772	772		152	8	9
1167	85.7057	F	5	MCM	MCM		No	19			551		152			5
1168	70.1465	M	6		CAPD	Died	No	23	350	350	350		655	14	14
1169	70.7105	M	7		HD	HD	No	9	15	58	58		152	8	14
1170	84.7365	F	6		MCM	Died	No	3	81	81	81		152	3	3
1171	75.885	F	3		MCM	Died	No	15	769	769	769		53	4	4
1172	81.6728	F	3	HD	HD	HD	No	15	208		1262		528	11		3
1173	71.5373	F	6		HD	Died	No	19	332	332	332		296	34	34	6
1174	76.0219	M	8		CAPD	HD	No	15	173	224	224		601	29	25
1175	81.4921	M	3	HD	MCM	Died	No	16	1338	1338	1338		495	11	11	6
1176	74.7981	F	7		HD	HD	No	26	455	632	632		170	16	29
1177	73.1663	M	4	CAPD	CAPD	CAPD	No	14	298		688		495	10
1178	79.0527	F	3		HD	HD	No	10	78	1489	1489		170	9	9
1179	82.3162	M	2		HD	Died	No	21	489	489	489		170
1180	72.2875	F	6		CAPD	CAPD	No	22	805		1713		540	12
1181	71.1102	F	3		HD	HD	No	13	274	315	315		581	8
1182	74.8392	F	5		MCM	Died	No	22	481	481	481		484	17	17
1183	81.7659	F	3		HD	HD	No	15	78	207	207		631	8	33
1184	74.6612	M	6		CAPD	CAPD	No	20	335	2558	2558		631	18	5
1185	77.514	M	3		HD	HD	No	16	76	3978	3978		815	17	6
1186	74.976	M	5		CAPD	CAPD	No	14	280	330	330		815	9	10
1187	86.7871	M	4		CAPD	CAPD	No	12	308	1838	1838		815	11	6
1188	82.8611	M	6	HD	HD	HD	No	11	50		655		465	8
1189	72.167	M	2	CAPD	CAPD		No	16			544		465
1190	87.258	F	4		MCM	Died	No	15	450	450	450		465	24	24	7
1191	93.1992	F	3		MCM	Died	No	14	576	576	576		428	10	10
1192	77.9713	F	7		MCM	Died	No	14	1853	1853	1853		513	9	9
1193	81.9302	M	5		CAPD	Died	No	21	1494	1494	1494		578	5	5
1194	88.293	M	2		MCM	Died	No		12	12	12		578	6	6	4
1195	73.0376	F	5	CAPD	CAPD		No	29			2558		471
1196	70.7406	M	6	HD	HD	HD	No	12	444		670		471	10		5
1197	77.4127	M	8		CAPD	Died	No	16	1281	1281	1281		471	8	8
1198	78.2971	F	5		HD	HD	No	8	30	288	288		428	5	20	3
1199	84.7392	M	2		MCM	Died	No	10	679	679	679		322	7	7	4
1200	80.9719	M	5		MCM	Died	No	13	511	511	511		399	5	5	4
1201	75.8741	M	2		HD	HD	No	18	235	292	292		322	14	79
1202	86.7461	F	4	MCM	HD	Died	No	11	370	370	370		727	12	12
1203	71.8932	M	2		CAPD	CAPD	Yes	15	570		2213	444	727	12
1204	79.4004	M	4	HD	HD		No				1146		428
1205	82.8255	M	2		CAPD	Died	No	20	2053	2053	2053		559	20	20
1206	80.4353	M	4		MCM	Died	No	10	353	353	353		559	13	13	7
1207	74.8227	F	5	HD	HD		No	11			2749		559	6
1208	73.3936	M	6		HD	HD	No	23	1951	1970	1970		594	19	19
1209	88.9418	F	3		MCM	Died	No	19	188	188	188		533	20	20
1210	88.95	M	7		MCM	Died	No	15	712	712	712		533	7	7	7
1211	73.6263	M	5		CAPD	HD	No	10	40		1766		533	16
1212	71.0664	M	2	CAPD	CAPD	CAPD	No	13	440	453	453		533	9	9
1213	84.3833	F	4		MCM	Died	No	15	1166	1166	1166		513	22	22	7
1214	78.4531	M	5		CAPD	Died	No	16	214	214	214		599	17	17
1215	79.6687	F	4		HD	HD	No	19	1166	3743	3743		599	20	16
1216	91.3457	F	3		MCM	Died	No	19	1032	1032	1032		599	22	22	5
					16
					2
